# Supplementary material for: Functional interactions between neurofibromatosis tumor suppressors underlie Schwann cell tumor de-differentiation and treatment resistance
Source: Nat Commun. 2024 Jan 12;15:477. doi: 10.1038/s41467-024-44755-9 (PMC10786885; doi:10.1038/s41467-024-44755-9)
Supplement: Supplementary file 6 — Source Data [file 41467_2024_44755_MOESM6_ESM.xlsx]

## Sheet: Fig1c
Figure 1c
UMAP_1	Group1	Group2
-1.45237	3.5121
8.09674	4.3013
1.97751	0.127
-0.276811	-5.923
-0.749258	-11.84
-1.42254	1.6742
1.91712	-0.357
2.22526	-0.203
-0.513161	-6.084
0.236334	-5.753
-5.81466	2.0401
-1.33873	-9.51
-1.34808	-9.412
3.03065	-0.5
4.14161	-0.961
-1.02064	3.4916
0.90208	3.884
0.535306	3.3698
0.0253466	2.1668
12.289	-2.521
-2.82086	-10.41
1.48226	3.5123
4.32513	-1.643
-0.238662	1.7176
-1.51572	1.1174
1.94095	-0.181
-1.78548	4.2116
-1.80606	-10.85
-2.10519	6.5637
0.198511	5.2425
-10.9795	-4.363
1.5644	-6.391
-10.8858	-4.265
-1.42508	1.3222
-3.4711	5.781
-4.60096	4.8614
1.24217	3.3112
1.66011	3.4507
-0.521606	-6.149
-5.42936	1.7986
-0.0731257	2.2376
1.95083	0.0306
0.300349	-12.48
-0.228851	3.4142
1.86429	0.1812
12.1392	-0.405
3.68642	-2.083
-2.55092	0.5929
0.318691	2.4247
-0.151325	-5.994
1.91599	-0.141
-4.43576	1.2883
-1.24948	4.2796
1.61859	-6.759
-2.39581	-0.375
8.40663	4.3834
-0.399008	3.1896
-0.0395135	2.3553
-1.19754	-9.713
-0.287813	-12.43
1.37629	-11.45
0.704617	3.043
-0.44369	-6.039
2.39222	-0.199
1.259	-11.94
-4.7414	4.9243
1.10064	4.0077
1.66416	-6.691
-1.62164	4.5812
-8.58237	-9.139
-10.8918	-4.272
-10.9158	-4.298
1.94505	0.0476
-0.165688	4.4803
1.44398	4.1029
3.60311	-1.538
-5.8512	3.8779
2.10189	0.1158
0.752125	3.3465
-0.263073	-6.464
-0.328157	-5.982
-1.65484	-10.38
-2.27049	0.5636
2.43397	-0.173
-0.554979	-6.136
-2.04447	0.6149
-6.19118	3.6429
-3.59993	1.3344
-5.09358	4.8548
-1.70398	4.0959
-1.20236	0.9818
-8.56537	-9.266
-0.149362	-6.166
2.76005	-0.473
-0.346439	-5.861
4.48976	-1.064
3.97675	-0.918
1.66698	-6.46
-2.9806	-10.46
1.20137	3.5462
-0.331934	1.8837
-10.7811	-4.146
3.91431	-2.371
2.98704	-0.468
0.819649	3.861
0.303199	3.0999
-1.43569	0.9043
-0.57211	2.6839
0.115307	-6.324
12.2735	0.5526
-3.50797	5.3819
-5.49768	0.1466
-1.42578	-12.12
-0.171502	-5.695
0.525404	-12.53
-3.73352	1.0333
-2.54849	0.4725
1.71234	0.3055
1.94615	-0.113
1.35526	-6.502
1.5271	-6.605
1.96931	0.0051
1.74237	3.3297
3.18769	-0.486
-5.94886	3.7588
-0.0441431	-12.23
0.406465	3.4306
1.15348	1.992
4.17384	-2.741
-3.26456	5.8911
-10.9516	-4.334
0.921527	-6.241
2.06975	0.1964
12.8008	0.8629
-0.0476689	2.3517
4.13878	-2.416
0.0557236	-5.666
8.05637	4.7852
-3.35641	0.9961
8.07771	4.3517
1.27247	4.6425
0.870575	1.423
-0.368944	-6.488
8.00193	4.5528
1.28334	-6.205
-3.53418	5.6902
1.64029	3.3696
0.0484166	3.7842
2.10413	-0.096
1.42602	-6.757
0.0080774	3.605
0.10461	2.3932
0.305142	-5.803
-0.450481	1.7352
-3.80123	5.4958
3.38712	-1.51
12.4454	-0.151
0.260141	2.5489
0.833269	3.6814
-2.09636	4.278
1.17681	3.9812
11.9793	-0.059
-1.30416	-9.5
12.589	-3.211
-0.375023	-5.959
-0.812965	3.3843
-0.691689	-6.944
1.52134	3.8126
-0.348054	-5.863
-1.75235	0.9369
3.08941	-0.453
0.88191	3.3832
-0.870902	3.3243
4.23684	-1.144
4.74041	-1.263
0.0612019	-6.432
1.68862	0.572
-1.76206	-10.6
2.19595	-0.044
0.527588	1.7266
-0.305873	-5.797
1.8693	2.7959
2.3049	-0.097
1.46608	-6.301
3.87719	-2.384
-3.06698	5.2926
11.545	0.0112
12.8182	0.7493
0.266946	3.3074
-0.549689	-6.391
-2.79386	-10.74
1.48549	3.7234
2.18547	0.8647
-0.276555	2.2216
0.151691	-6.226
-0.914157	4.0764
-10.9595	-4.342
4.29782	-0.983
1.56822	3.2794
1.58167	-6.372
1.41005	3.535
2.01909	0.0071
1.17971	3.9504
-3.09954	0.4983
3.98086	-0.786
12.313	-2.511
4.122	-1.105
0.234441	-6.127
-5.77602	3.8084
2.73466	-0.537
7.89821	4.8586
4.01061	-0.984
12.6326	-0.729
4.65011	-1.209
-0.952641	4.0261
12.0185	-1.081
-7.37401	1.2249
-0.247887	1.322
0.283579	3.9922
-1.68629	-11.96
4.31183	-1.504
4.73147	-1.278
-4.92901	4.3409
1.46708	3.5491
1.94789	0.0568
-5.22074	1.9651
1.26706	-5.658
8.27786	4.4252
-3.9432	4.6725
1.75952	-6.669
-8.65125	-9.368
8.05413	4.7302
-0.442209	-5.938
1.43803	0.8845
-0.842767	3.4664
1.01566	3.2336
3.62593	-0.776
-0.240088	6.3378
-3.70288	5.4848
-4.12418	5.2248
-3.62118	-0.952
-11.0603	-4.446
7.84233	4.76
-1.47558	4.2014
1.92071	-0.188
-0.913442	1.611
0.69486	-6.068
4.01455	-0.851
-1.08954	3.7004
1.85926	-6.872
8.15222	4.6864
1.20247	-6.596
-1.80423	-11.69
0.139231	3.043
1.67004	-6.501
3.65316	-1.584
1.68163	-6.67
0.490298	4.3443
1.81011	2.8422
13.1031	0.0097
-0.481338	4.4037
-1.82105	5.3298
4.45578	-1.831
4.3746	-2.802
-1.8181	-10.56
1.91023	0.0735
-0.315345	6.0811
3.81087	-1.629
1.76392	-6.486
-1.36756	-9.711
-0.508973	2.8058
1.22807	3.4762
4.8875	-2.406
2.24285	-0.22
12.3792	-0.037
-1.72043	-10.1
-10.9815	-4.364
0.337442	-5.795
0.617944	-6.316
-2.02917	0.0707
-10.9963	-4.38
-2.9085	5.2256
-0.0819262	2.4718
4.07728	-0.842
1.79016	2.9743
1.72934	-6.643
0.683797	3.4081
-0.125171	-11.9
-0.826844	3.4395
-0.0338559	2.3374
-5.02913	4.4425
0.456371	2.7329
-10.8958	-4.277
0.1994	4.5029
0.880814	1.3905
0.22164	2.7001
1.46875	3.3192
12.0248	-2.298
4.16683	-1.492
1.24392	-5.488
2.8584	-0.483
4.84493	-2.637
-0.219383	-6.196
-0.216555	-5.866
-3.36879	4.4895
13.5554	0.4705
3.86111	-0.83
3.84796	-1.857
3.33287	-1.231
1.53726	3.5546
-1.61248	0.8245
4.11503	-1.54
0.702371	-6.253
-5.12931	4.1648
-1.30417	-9.471
4.47192	-2.052
1.9272	-0.506
0.684458	-6.246
-5.07165	4.2356
-1.02103	4.2139
-0.223419	-5.984
1.5353	4.1793
1.48268	3.5849
-6.26614	3.496
1.06559	3.649
12.9426	0.4057
-8.97879	-9.488
2.029	-0.623
-0.719022	2.7232
-2.28688	4.4987
1.59604	0.6631
12.0538	-2.677
1.46357	-11.61
3.75416	-2.193
-1.8835	-10.94
-0.0735901	-6.171
-1.3862	4.1743
3.89623	-0.765
1.38339	3.5965
-0.89366	2.876
1.96589	-0.17
-1.3595	3.8838
1.97856	0.0775
-8.53832	-8.986
-2.49959	1.0166
-5.60045	0.0964
4.01814	-1.875
-1.11664	2.6283
-1.81267	-10.41
1.51587	-12.19
4.25001	-1.281
-0.0554457	2.0946
0.171779	-5.728
4.91921	-2.001
8.00814	4.4959
-2.28026	0.5869
-1.69127	1.4362
12.613	0.7537
-5.54604	4.6606
2.8633	-0.359
-10.9044	-4.289
-0.0808527	-6.465
-1.59677	-11.09
13.1687	-0.595
1.25529	-6.327
2.53386	-0.227
-0.315284	3.4895
-2.99513	-0.734
1.60516	-12.28
-1.22867	3.3387
1.8586	-0.009
-3.29792	-0.399
1.94812	-0.33
0.63912	3.5645
0.565621	-6.281
1.54063	3.7399
1.0324	3.3876
3.80025	-2.445
-4.87005	4.6863
0.0872817	2.526
-2.94683	4.7757
-3.22949	5.7024
-0.0725321	3.2861
1.45805	3.09
1.93797	-0.109
-1.21454	1.496
0.406353	3.3068
4.13021	-2.299
4.14473	-0.981
-0.300478	-11.99
8.07461	4.9567
2.14476	-0.24
-3.51534	-0.2
-3.61221	1.2699
1.87062	-0.228
-3.89025	4.5866
-3.53566	0.8658
1.75202	2.9167
4.04797	-1.245
8.31838	4.4669
2.00711	0.1042
-8.39561	-9.008
0.752021	3.4665
-1.2304	-9.56
3.86769	-1.522
1.8894	-0.028
1.69503	-12.19
1.92292	0.0678
-0.378201	-5.755
1.63475	-6.338
1.23319	2.9617
-0.248388	1.9841
-11.0191	-4.403
2.07686	-0.059
1.58007	-6.741
8.1832	4.7156
-0.201248	4.3448
1.93904	0.2205
12.1804	0.1459
4.1357	-1.338
1.6045	3.3338
2.86745	-0.534
-0.251699	3.7382
0.0408001	5.9713
-0.0204645	2.6712
1.18917	3.29
-1.81667	4.4424
4.62887	-2.513
1.68009	3.4101
1.00996	3.6168
1.46504	3.4638
1.94381	0.0841
2.10813	0.0634
0.0341514	2.3372
0.20996	-12.62
-1.24991	-9.337
-0.48489	-12.25
-1.51864	-9.847
-0.0951965	6.4185
0.678325	3.0128
-0.484036	-12.08
-1.29994	-9.429
3.2689	-0.67
0.734684	2.7577
3.99704	-1.818
-0.511662	-6.118
-3.77484	5.4823
3.98625	-2.043
0.648039	-5.854
-10.8924	-4.277
-0.662298	-11.71
-0.212847	-11.86
1.97053	-0.133
0.576258	-5.876
1.51601	3.7413
-0.297054	-5.766
4.2629	-1.155
1.01236	3.69
-0.0715433	3.6217
4.20771	-2.759
-1.60542	6.9987
-0.569746	2.454
-0.54272	3.3011
-0.437764	-12.31
-2.62568	-10.74
-10.9787	-4.362
3.70166	-1.352
-11.0877	-4.473
-1.6617	-10.65
-0.446586	4.1599
-7.2334	1.3166
-0.268371	-6.133
-11.0336	-4.418
1.67525	2.7749
-0.645664	2.9102
4.16584	-1.009
-0.522265	1.5325
2.17496	-0.129
3.07486	-0.677
-0.720534	-12.38
-0.379138	-6.012
3.36926	-0.482
-2.14372	0.1423
1.65037	3.3622
0.512366	3.4614
-4.827	4.9024
-0.653022	-11.36
1.7596	-6.78
-1.65653	1.0116
12.9308	0.5584
-1.32912	4.7041
-3.09303	4.8259
-3.5756	-0.969
-2.83272	-10.8
-0.184111	-6.11
4.3099	-1.941
3.96853	-0.934
-0.29432	4.273
-3.08249	1.1908
1.62542	-6.217
1.90467	0.1385
-0.601362	3.2649
-3.17092	-0.716
0.00183439	2.7503
4.40191	-1.705
13.0727	0.469
1.8346	-0.284
-3.04933	-0.192
-0.227963	2.1904
1.55267	-6.283
-5.16288	0.5672
0.32357	-5.908
2.00812	-0.045
-10.93	-4.314
-0.0978511	3.5397
-3.10916	-0.59
-0.633235	1.7776
4.77728	-2.753
1.81566	0.1602
3.85774	-0.812
1.90557	-0.537
-0.653363	-10.77
-1.34369	3.8363
-7.25433	1.2759
-2.8017	-10.45
-0.112039	-5.891
0.961849	3.5143
2.37388	-0.184
4.04622	-0.959
3.82971	-0.989
2.02457	0.0507
0.735798	-6.196
3.53424	-1.524
-1.17451	3.3084
1.4113	-6.686
1.6586	3.3678
0.0765581	3.7194
-0.332027	2.6159
3.75965	-2.363
4.09017	-1.256
4.08005	-1.045
-1.81847	-10.51
-0.402853	-12.23
0.440567	-5.914
3.2045	-0.368
11.8147	0.207
0.11156	-6.42
-0.0533521	3.3698
0.0415175	-6.176
-0.501226	-6.587
3.44574	-1.035
-11.0024	-4.388
3.24464	-0.402
-2.96542	4.3319
12.9111	0.493
-8.51716	-9.147
1.56301	4.1214
0.821279	3.3902
1.59994	-11.62
4.84498	-1.568
1.66599	3.2717
0.311486	3.5633
1.33436	-12.27
-0.706722	5.0204
1.54925	3.3177
2.62966	-0.312
-0.768239	2.71
-3.80112	5.6205
-1.29542	-9.681
-1.11124	2.0763
12.6443	0.3661
1.70972	-6.514
-0.284923	0.7893
1.70958	0.2041
1.96703	0.0888
2.60202	-0.376
-6.26705	3.4326
1.90275	-0.182
4.21437	-1.003
1.32785	-11.39
3.94219	-2.262
-10.993	-4.377
4.12584	-1.523
-0.208077	-5.828
1.12469	-11.97
2.24864	-0.112
1.71101	3.3307
-1.75762	1.3418
4.4629	-1.119
1.94111	-6.832
2.08806	0.0262
0.134998	3.2525
-0.646261	-11.89
11.748	-0.779
-0.431452	-12.09
-1.42368	-12.16
2.08523	-0.184
12.9294	0.1156
4.13375	-0.92
3.83409	-0.922
0.545652	1.4539
8.17228	4.3817
4.06397	-1
0.417599	3.0948
-0.214486	-5.714
4.51518	-1.15
0.688037	3.3172
4.18131	-1.103
1.85129	-0.144
4.48553	-2.727
-0.164101	-5.692
-1.69092	0.5492
1.62667	3.179
-10.929	-4.314
8.01636	4.225
-1.09136	-12.47
1.98628	-0.477
-2.81188	-10.73
-5.20122	0.7793
12.0795	0.2661
-5.12288	4.1086
-1.74007	4.6209
-4.45425	4.5165
1.51659	-6.571
-3.25861	4.4841
-2.18114	-10.96
-0.779299	3.683
1.59673	-6.352
-0.880609	3.4778
4.52944	-1.71
-3.10826	1.2831
0.488201	-5.913
-10.9518	-4.335
-1.09394	3.6436
2.00167	0.1691
1.97328	0.0709
3.81791	-2.42
0.153186	2.9625
0.555093	-11.39
-1.48388	-10.04
-4.11388	5.2682
2.90587	-0.375
-3.45791	5.7061
3.72941	-0.969
-5.15331	4.3202
1.01121	-12.18
1.75828	-0.059
-0.525084	3.2198
3.78825	-1.328
4.5594	-1.783
0.152722	-5.969
-0.115939	-5.723
0.672718	3.4092
0.534022	2.7578
11.5832	-1.09
3.35111	-0.517
0.0413341	-5.643
0.484711	-5.786
0.691111	-6.234
0.397566	3.2888
-6.3122	0.4975
-4.19853	5.2017
7.96888	4.6429
3.56149	-1.698
1.09166	3.3308
1.41867	4.1571
3.15927	-0.646
2.56609	-0.289
0.940328	3.3777
4.21976	-1.661
3.53594	-1.016
-0.173459	0.2712
0.434481	2.603
1.58892	0.833
-0.529244	3.3515
-3.622	-0.104
4.13888	-1.028
1.55001	-6.547
-5.37059	0.399
-0.192181	2.4193
-5.38034	0.7058
3.18012	-0.474
3.94854	-0.826
-3.46028	-0.056
-0.976518	-10.71
1.93488	0.8291
1.52711	3.5035
-0.194899	3.3979
1.22323	-11.76
-0.492303	-6.126
-0.327921	2.5203
1.38002	0.9993
4.44738	-2.668
11.3713	-0.957
3.92547	-2.187
-2.74557	-10.78
1.913	-0.186
-0.185052	-5.947
0.575298	-11.72
-1.22744	4.5902
2.97369	-0.461
-0.461442	-5.778
0.348728	-5.865
1.5573	3.3794
1.67271	3.8389
-2.31626	6.5759
-0.859092	4.4432
-10.9504	-4.334
1.6632	-6.569
3.83396	-1.795
0.979681	3.8213
2.11669	-0.027
1.33011	-6.259
2.17913	-0.043
-3.53438	5.1858
-0.368627	4.2345
4.63926	-1.177
-0.484256	-5.901
-5.13026	4.7362
-5.00878	4.3552
-3.00635	5.4234
-2.4416	0.156
0.806811	-11.61
-10.8441	-4.222
1.78651	-6.76
-0.293819	-6.479
11.7074	-1.265
1.90264	-0.223
-5.95113	4.2699
0.633254	-5.687
1.25871	-11.54
-0.332335	-5.965
-0.168665	-5.803
-3.65682	5.7481
1.09484	-6.388
4.27722	-1.101
0.435882	3.4842
4.10466	-1.459
-0.426656	4.5631
-1.0784	4.837
0.773866	3.627
0.21945	-6.412
0.0957468	4.1895
8.05393	4.5519
-10.8808	-4.267
0.668113	-6.53
-0.409114	1.7111
0.401265	3.2327
4.15287	-1.253
4.4736	-2.943
-0.133068	-5.708
-1.25527	3.7945
4.8232	-2.325
-8.55506	-8.958
0.449294	2.7522
1.59305	-12.18
-0.698494	-6.797
0.209984	2.6932
1.187	-5.481
-10.9873	-4.374
2.05086	0.0819
-10.7914	-4.183
-0.31677	2.5377
-3.44683	-0.072
12.6656	0.3303
8.1252	4.4762
1.97962	-0.547
2.18511	0.8658
0.967189	1.5096
3.87026	-0.862
3.04767	-0.419
-0.336756	1.6982
-0.445925	-6.172
0.630516	2.6358
0.347387	4.0071
0.012196	-6.02
-10.8907	-4.276
3.91579	-2.471
-11.0394	-4.424
-1.90456	5.0421
-2.60975	6.4654
3.6152	-0.562
1.39107	-5.747
1.79945	-6.65
0.0810075	2.3142
0.730686	3.698
-3.31254	1.2727
-0.48663	2.8709
1.20374	3.477
-3.17677	-0.102
1.93926	0.2355
-3.65721	0.5178
1.55824	3.7265
1.70775	-6.512
3.67251	-1.531
-10.9652	-4.349
-2.31157	-10.4
-0.312713	-6.48
-0.245719	3.6221
-3.98813	5.359
-1.46488	-9.767
1.8667	-0.175
-0.0493459	-10.83
0.0369351	-6.15
-1.74507	-10.13
1.67055	-6.438
1.97753	0.1191
-10.962	-4.352
-0.517602	-6.032
-2.75786	-10.63
-0.540317	-12.19
3.84636	-1.362
-0.401723	-5.955
0.250072	2.6909
12.5332	-2.364
2.92064	-0.371
2.00525	-0.462
0.79175	1.6874
0.199739	3.7224
12.4231	0.3324
1.89429	-0.115
0.974543	-12.28
-0.382286	-12.15
1.04962	-6.321
1.69403	3.1929
-1.67606	4.2823
-0.942833	6.7145
-0.255724	-5.815
0.798118	3.3386
-0.250369	5.4136
1.36927	-6.406
0.670859	3.5345
-3.17848	5.5698
-3.58255	-0.261
-0.192147	3.1615
-1.2778	-9.628
0.348544	4.4538
-0.251057	-6.475
-1.96188	6.7387
0.819254	-6.099
0.251837	3.7412
1.38233	-6.54
2.12125	0.0555
1.31398	-11.51
-1.9041	5.0831
3.86797	-2.333
-3.65926	-0.261
4.13954	-1.482
-1.73702	4.2574
2.19975	0.8729
-0.598144	-6.501
4.94471	-1.99
1.30846	-11.26
-5.29185	4.7159
12.6976	-2.279
1.26552	3.5854
-0.192954	-5.665
3.91078	-1.352
-1.29914	-9.72
4.08967	-2.558
-4.67095	0.357
4.07898	-2.829
0.58961	3.3524
-0.504457	2.4709
1.44521	-11.9
4.38899	-1.76
4.1674	-1.416
-0.429986	-6.711
-5.98536	3.9142
-3.11675	5.932
3.72071	-1.655
0.108263	3.0493
-0.482879	-6.231
0.739355	3.3386
1.00129	4.6696
-1.65872	-10.54
12.6477	0.5684
-0.112512	-6.523
1.85117	-0.091
1.69516	-6.479
2.76939	-0.398
-0.0640082	5.8826
0.738165	-11.54
-0.524417	3.648
-0.536813	-6.224
-0.452625	1.7961
4.78966	-1.741
4.11535	-1.362
-3.54548	5.7037
4.21928	-1.215
1.82847	0.073
-3.43536	-0.728
-0.308596	0.3788
13.1529	0.7649
-2.11546	6.8322
2.01013	0.0504
0.108769	2.9539
-5.72597	0.1346
-1.62289	1.0344
-2.4456	6.5638
-3.11518	-0.27
-0.467963	4.2109
0.685067	-11.34
3.40647	-0.592
1.87749	0.0732
1.19373	-11.11
0.0434705	3.3682
-0.268173	0.5192
1.35395	-5.549
-0.580201	-12.23
1.51471	-6.321
4.60155	-2.527
-4.08579	4.4409
1.87788	-0.158
11.2559	-0.737
-5.53162	1.5823
0.974263	-5.758
1.46306	-12.42
-7.22886	1.2286
1.98302	0.1659
-3.59838	0.8937
8.30675	4.3225
-1.99319	-11
-0.410575	-6.144
-2.99164	-10.71
0.463091	3.4587
1.43458	-11.63
0.578964	3.3427
0.509709	2.7153
-1.63636	2.6443
0.887491	3.4934
-0.953297	4.2418
12.7023	0.7273
3.43166	-0.546
2.71043	-0.417
7.96237	4.9432
3.95167	-1.106
-11.0028	-4.387
1.48056	-6.544
3.90836	-2.299
3.88202	-1.415
-0.356734	-5.864
3.07131	-0.63
1.08483	3.578
-3.671	5.1571
-5.26817	4.3706
1.95163	-0.061
1.15277	-12.07
2.00786	-0.058
0.121168	-6.296
1.28899	-5.584
0.679439	3.8143
-0.1817	-6.363
0.70102	3.4591
1.00276	4.9455
-0.383938	-6.15
-0.362881	-6.416
-0.355292	-5.807
-0.0830662	3.7857
-1.19592	-10.1
-0.902279	1.5781
2.14354	0.9043
1.30203	3.6001
0.176068	-6.053
-0.977916	-11.61
0.0633115	3.6384
12.117	-2.623
3.66976	-1.897
1.60631	-6.514
-1.06661	1.4131
2.00608	0.0894
-3.92613	5.2793
-2.95121	-10.54
1.96654	0.1822
-0.598893	2.8669
0.725869	3.163
1.51216	3.6244
0.320508	-5.979
-0.580994	2.0464
-1.51405	6.6247
-0.165514	2.2154
3.80458	-0.619
3.46905	-0.557
1.1487	-11.99
-0.0968483	2.5201
1.63337	-12.42
8.21023	4.7328
-0.526697	-6.228
1.57845	3.5821
0.720968	3.2676
-0.282409	3.4174
1.37657	3.3841
12.5369	0.116
1.15996	-6.197
-0.575838	2.7717
-2.49969	0.7498
2.042	-0.017
1.91393	-0.129
1.59674	3.532
3.60229	-1.102
0.218567	2.7825
1.4542	3.4654
-0.00566534	-5.737
-1.30415	-9.452
1.97957	0.0116
-0.22471	-5.77
3.88109	-1.958
1.92925	-0.076
-1.424	4.1595
-4.77558	4.4762
2.18293	0.884
-0.4208	1.6422
4.03155	-2.714
0.690865	1.7048
0.177741	-5.74
-0.277416	4.013
1.95237	-0.127
-8.63811	-9.018
4.84406	-2.496
-0.800187	2.5406
-0.585799	4.6625
1.65551	3.3234
4.25909	-2.53
-5.00667	4.0822
3.87842	-0.892
-2.69228	-0.078
-0.89789	3.5239
4.12931	-1.178
4.84712	-2.634
-2.48999	-10.67
0.00227394	3.6577
-1.72095	4.5905
0.462783	2.648
1.44411	3.8225
4.09336	-1.038
-1.517	-11.78
-0.9786	3.1305
0.472492	2.6708
-1.43477	1.4331
0.757347	-11.34
-5.69389	4.2061
-0.175907	-5.766
-0.603856	3.4898
-1.51435	4.7562
4.91121	-2.29
1.24798	-6.391
3.40132	-1.484
1.1826	4.6147
-3.29247	5.2578
-0.412639	-5.846
4.65358	-2.242
12.7886	0.4106
12.1695	-2.576
2.78474	-0.363
0.582579	-5.885
-0.165753	-5.71
-0.8116	4.1679
-2.97244	4.0401
-2.06526	4.6862
1.79317	0.1687
0.0443494	2.7676
-0.553016	2.7055
0.218429	-6.178
-0.586368	3.9113
1.71012	-6.419
3.01542	-0.614
-1.78232	-11.94
1.9473	-0.086
-0.447933	2.5779
1.42955	-6.376
-4.2828	4.5232
4.47105	-1.593
4.15612	-2.353
-0.625421	2.1416
1.77442	2.9225
0.874817	-6.149
-0.719016	4.7816
11.9785	-0.494
4.57865	-1.343
0.0181068	3.916
-1.80185	6.8056
-1.21085	1.0656
-0.583416	-12.09
11.9169	-2.389
-10.9578	-4.342
0.466513	-11.25
0.123982	-10.94
12.0215	-0.369
0.120058	2.7564
8.16458	4.5968
1.00302	3.8772
-8.83528	-9.386
-2.60901	1.5142
0.244868	3.2834
0.0251009	2.8261
-1.77688	0.887
-0.143037	3.5667
2.06604	-0.5
-1.92389	0.6737
3.45522	-0.661
-0.366819	4.2765
-10.8575	-4.237
1.13687	3.732
0.230848	2.8698
3.74491	-1.271
1.91865	-0.223
-6.27684	3.9991
0.583573	1.8444
0.59219	-11.19
0.367263	-6.375
4.6357	-2.4
-0.815606	1.6338
1.77179	2.8688
-1.05402	3.0229
-4.08466	4.8414
-3.91848	5.2187
-0.0623442	2.678
1.96441	0.1518
4.27883	-1.837
-0.0565121	2.5876
-1.21685	-9.722
-0.386693	-5.868
0.329004	2.7895
4.33407	-1.868
-0.489546	3.5235
4.24259	-1.628
-2.82094	-10.41
4.62005	-2.395
-1.31788	4.3009
-0.172658	4.0151
0.524578	2.7095
3.70782	-2.282
-3.40696	5.227
1.69207	-6.475
-2.85945	4.7265
0.234298	3.0382
-1.49656	4.8818
-5.41054	0.3266
3.95849	-1.236
0.0703974	2.9058
-10.9685	-4.353
0.52744	-6.025
4.1102	-2.259
-3.68467	1.0648
0.943193	3.6093
-10.9466	-4.331
1.619	-6.751
-0.46287	1.8681
-0.600421	-12.26
2.18911	0.8371
4.64215	-1.172
-2.70003	-10.48
2.1695	0.8611
4.15225	-1.399
2.02058	-0.219
-1.18537	-9.695
0.98474	-11.09
-1.25101	-9.499
4.15105	-1.082
8.39298	4.4672
1.50708	-12.31
1.77862	-6.526
1.99949	-0.178
-3.51931	5.3953
-5.03514	4.1325
0.746033	4.0078
1.87192	-0.046
0.252014	-6.226
3.74722	-1.004
-10.9131	-4.297
0.810695	4.3357
-0.681187	1.9327
0.553699	3.3081
4.68126	-2.558
-0.0462516	2.3044
0.0726504	1.7144
2.34229	-0.164
-0.333861	2.2908
3.84489	-2.397
1.33117	-11.8
-0.116159	-5.857
-6.30973	3.4721
-1.82732	-10.92
0.179127	4.3375
1.21644	-6.43
-0.706077	3.8037
-0.370593	2.7926
0.210198	3.3161
-2.46955	4.0427
1.71647	-6.458
-5.25028	0.6694
-2.65191	0.5684
1.67959	-6.525
-3.25317	5.4278
1.88967	0.1982
4.03229	-0.955
1.89936	-0.144
-0.969935	3.9931
4.27878	-2.874
1.32178	-5.526
3.05486	-0.532
-4.31462	4.7169
11.7083	-0.739
-1.25242	-9.495
-1.58646	0.6206
12.4634	-2.097
-2.71572	-10.69
-0.149918	2.5761
-0.848745	2.4514
-10.9729	-4.358
-2.80717	5.0971
-1.41226	4.4548
-5.24105	2.1237
-0.883336	4.4282
2.76434	-0.342
0.822355	3.4213
-0.27948	1.9682
3.9977	-1.009
-0.316369	4.2634
0.0483155	3.4708
-1.15979	3.4794
-0.982142	2.936
1.21309	3.5832
-1.02912	5.5325
4.10055	-2.304
-0.190867	3.4565
0.166291	1.806
4.73456	-2.572
1.68392	3.4436
1.64471	-6.358
1.4263	3.3444
0.682751	3.4582
-2.0606	6.6718
-0.664166	3.4112
-1.23867	5.1111
4.90814	-2.416
1.4561	3.9122
1.53259	-6.362
1.29031	-5.544
1.34843	3.1559
-1.27058	-12.49
0.446195	4.1121
1.13427	3.4002
-1.34579	-9.515
1.67312	-12.23
-2.44863	0.2697
-5.36787	4.4601
-1.70177	-10.39
12.3665	-2.372
8.23506	4.6557
-0.28792	5.7145
1.70346	-6.814
-0.0674353	5.8538
-1.15501	3.1621
-0.466595	-5.919
-0.652215	3.4126
1.13473	-5.647
-10.9124	-4.302
1.05467	-6.448
-0.0502177	-5.662
1.38224	2.8871
-1.6648	-10.2
4.51312	-1.871
-0.985493	2.7714
1.83929	-0.012
-0.00360342	3.6972
3.54243	-1.43
2.55058	-0.307
-0.143697	2.8693
7.95646	4.9974
11.6777	-1.335
2.83122	-0.167
4.06322	-1.011
-1.83295	5.1925
3.90458	-2.434
-3.12703	-0.526
0.943321	5.1581
-1.56477	3.9321
1.47731	3.2512
0.307225	5.5546
8.04539	4.7139
1.69096	-12.6
-2.58892	1.4282
4.15567	-1.507
0.153982	3.5715
-3.14545	-0.407
-0.673368	1.8428
0.114045	1.7664
1.57209	-6.337
3.0398	-0.653
12.5537	-1.116
0.695292	3.3867
0.869806	3.4297
1.71578	-6.504
-0.246102	-5.809
-0.341963	-5.911
-4.78064	4.9845
-3.72856	5.3126
2.99915	-0.606
-1.23625	4.5826
-0.277659	-11.71
0.167198	3.1841
-0.168503	2.1865
12.2221	-2.183
-0.145494	-5.966
1.90631	-0.35
3.77644	-2.359
-3.14669	5.0909
3.83738	-1.469
3.00891	-0.391
-4.46708	5.1241
12.3746	-0.683
1.71211	-6.73
-0.0855981	1.8454
3.53098	-1.448
-1.54835	1.7026
12.1272	-1.673
0.506851	3.5775
-3.43395	4.5893
-3.35596	-1.039
1.48115	-6.588
1.90101	-0.034
-3.76474	5.0923
-6.29786	3.5832
1.88945	-0.21
-0.165065	1.8968
-0.0669103	3.7177
-2.46557	0.5033
0.800729	3.3854
-2.6921	-10.83
4.51515	-1.107
0.637205	3.4577
1.47944	4.0869
-0.270153	-5.932
2.9921	-0.442
-0.110392	-6.171
0.204909	1.4934
0.669857	3.3388
1.33721	-6.424
1.48863	-6.334
12.7253	-0.252
-10.9178	-4.299
4.79882	-1.437
-10.9193	-4.301
1.3192	3.2388
2.10452	0.0381
0.0846098	3.6282
3.78451	-2.113
-3.66251	5.2751
3.88961	-0.922
8.0821	4.5585
1.62237	-6.384
1.50362	4.353
1.31431	3.1202
0.270149	1.6883
1.5427	-6.401
1.32205	-5.576
-11.0123	-4.396
1.62765	3.5143
0.0359163	2.9605
-0.753522	-12.52
-2.14672	0.5411
-1.02687	2.7265
-4.57343	5.0341
0.594539	-5.982
4.04152	-0.823
-5.66271	3.7349
-4.65025	4.4635
1.94013	0.0377
-3.47274	5.6548
2.87602	-0.43
-3.88228	4.6066
-0.503301	1.9891
1.25169	3.3031
-2.21102	0.3213
-0.0843119	2.8453
1.51755	-12.22
0.703717	4.4064
12.477	0.2664
-0.0440971	-6.177
3.78033	-2.326
1.54413	-11.4
1.51078	3.7925
4.13396	-1.057
0.876733	3.574
1.16543	-6.649
1.26588	-11.25
-1.11943	3.4482
0.841171	3.3761
-10.9839	-4.369
13.3363	0.6224
4.65926	-2.666
-10.8574	-4.233
-0.191776	2.2733
3.92059	-2.479
3.6628	-0.762
-5.29573	4.0092
-0.350764	-12.85
-0.224952	-11.92
-1.24649	1.6968
12.66	-0.774
-5.543	0.373
1.98329	-0.072
0.259671	-6.197
-0.957726	4.4097
-0.646301	2.4307
-3.38512	5.873
2.12051	-0.122
-0.327976	0.3561
-3.68617	5.423
1.33078	-5.531
-0.0120964	4.2398
0.44854	2.7589
-5.20592	3.7739
1.65251	2.9262
-0.0187483	-5.801
-0.254064	0.3472
2.89992	-0.51
-0.906635	4.1673
-0.621538	4.1865
1.96303	0.0668
-0.662119	3.0305
4.16295	-1.78
4.01786	-0.811
3.97308	-0.994
-0.844195	-12.29
-3.9175	5.1303
1.6673	0.3601
-0.010957	5.7912
3.20221	-0.649
2.01637	-0.058
1.99296	0.0173
1.54107	-11.31
8.17902	4.3793
1.91647	-0.176
1.5616	3.4569
13.6135	0.5692
12.2786	-1.486
-5.04561	4.4392
-0.406954	2.7034
1.28178	3.6786
1.23213	-6.387
0.235599	-6.485
-0.447572	2.5867
1.93549	-0.029
-0.111374	-6.065
0.152021	-6.443
-0.367805	3.2782
2.98037	-0.628
-0.0702013	-6.311
1.95883	-0.13
2.04452	-0.051
-0.311065	-6.186
1.4798	-11.71
-3.9133	4.9618
1.24723	3.6913
0.288033	3.1438
2.92404	-0.32
3.713	-1.982
-0.31961	-11.6
-0.377688	-5.961
0.489581	-6.335
1.68842	-6.423
4.8811	-1.787
3.97286	-2.427
4.18048	-1.221
-1.29086	-9.608
-1.82698	-11.7
4.41626	-3.07
1.66296	0.4466
0.141087	2.5807
0.06024	-12.59
0.378609	5.9145
1.48555	3.2538
-6.09102	0.4724
0.812514	3.5743
0.258684	-11.5
0.423377	2.6588
-0.539282	3.5756
12.4364	0.016
12.4242	0.222
1.37535	-12.22
0.916505	3.4776
1.51062	3.7777
0.344383	2.8852
1.72234	-6.44
-1.53726	-11.89
0.725518	-6.03
-1.49536	-9.902
-0.489191	-6.072
-8.51823	-9.138
1.92939	-0.181
0.0225635	-5.844
-4.04317	4.8424
-1.76801	4.5285
1.553	-6.354
3.92765	-0.849
-0.353658	-12.31
-0.717014	2.471
-4.02764	4.7387
0.768288	-6.071
1.23089	4.0793
0.240961	-11.43
1.94693	0.0991
-4.26352	4.4886
-0.00621185	-6.589
3.80955	-0.711
11.7163	-1.948
1.47788	3.3395
-0.74791	4.0248
1.24517	-6.335
-4.21003	0.607
1.41562	3.4696
-0.106313	-10.94
1.33459	-12.55
-4.67486	1.0069
1.32964	3.5116
4.87836	-2.374
1.30522	3.7254
-1.57411	2.3968
-0.533922	6.735
-4.00958	4.3805
0.840761	3.438
3.81156	-2.44
1.93835	-0.03
-0.808253	-12.54
2.06997	-0.069
-0.232144	1.9882
1.78137	-6.522
1.67078	3.3476
1.15457	3.6161
0.776829	3.5272
-1.28406	3.8632
-10.9871	-4.371
0.698302	3.321
-3.99539	5.1567
-0.0516185	3.6778
-0.0307063	2.8391
1.32973	3.6752
3.76312	-1.549
2.18392	0.8585
1.86997	0.0178
-1.94324	3.772
-1.66189	1.4694
-3.63228	-0.679
8.07439	4.5364
0.908598	4.4521
4.1667	-1.352
-0.0317398	3.7401
1.98293	-0.589
2.97492	-0.414
2.83613	-0.326
1.9539	-0.103
4.87283	-2.405
-1.0106	3.2517
2.02506	0.0388
1.89756	-0.192
0.117036	2.8438
-0.206591	-6.045
-0.428257	-6.417
-1.37703	3.6948
0.2128	2.6108
-3.1592	5.8355
0.750307	3.4167
1.22624	4.0077
4.36848	-0.96
-3.99272	4.4782
-1.73154	-10.82
1.03488	-6.647
-3.74362	-0.739
-2.33174	-0.202
-0.347323	-5.818
1.53936	3.174
-3.30491	5.67
-0.999616	1.7958
0.168408	1.7511
3.96061	-1.666
0.607887	2.7873
1.9304	0.2485
-0.562843	-5.946
-4.38148	5.0853
2.58866	-0.355
0.041271	1.5823
4.73065	-2.529
-3.68585	0.6386
4.38099	-1.221
-3.18768	5.6505
-3.34251	5.5351
1.55053	3.3959
-3.23569	-0.647
12.1682	-1.312
2.78672	-0.153
-0.304932	-12.2
0.14472	2.3382
-5.40068	0.9579
-0.584068	2.5231
-10.7957	-4.175
0.515254	3.6261
-3.69092	5.0898
8.08607	4.9636
1.65875	-12.3
4.17531	-1.192
2.64639	-0.323
-0.3889	-11.9
1.33357	-6.4
4.24179	-1.486
1.3233	-6.362
3.87448	-1.666
-1.71482	-10.28
-1.15884	-12.54
-0.435259	-6.191
-1.6556	-10.58
0.0286337	3.0571
0.202108	3.8091
3.31647	-0.615
-4.05656	5.0002
0.0495081	3.2792
7.98558	4.8548
4.72977	-2.497
0.181375	2.4353
4.19437	-2.751
3.97383	-2.282
-2.89066	1.6449
0.23174	2.4455
0.120096	-6.358
0.548407	3.6148
3.96955	-1.213
3.5252	-0.646
-10.9263	-4.315
1.11246	3.6268
-0.234349	-5.869
1.73575	3.0572
-1.38285	-9.76
8.11898	4.5327
-1.58321	4.4442
1.93457	0.3105
-1.57447	0.7426
4.47531	-1.381
4.89707	-2.32
2.19056	0.8878
0.266239	2.6829
1.68908	3.4287
-0.355777	-12.17
-0.299574	2.3907
-4.91516	4.8357
4.28016	-2.721
0.0321025	2.8739
8.1509	4.5709
2.01153	0.0096
1.78439	-6.509
8.05968	4.8724
-1.34937	0.922
-3.68738	5.4746
0.663838	4.3383
-1.85697	-10.99
1.27599	3.5707
0.957653	-6.185
0.172752	3.0382
-3.38426	-0.698
8.35752	4.2883
-0.111119	-5.689
-4.49106	4.6982
11.8414	-0.754
-0.485789	6.1667
-1.99091	-11.11
4.70524	-1.247
1.69138	2.9257
-3.75557	5.27
12.2649	-1.38
0.333749	2.6717
-2.24214	4.8142
1.9576	0.1811
-10.8373	-4.229
1.95766	-0.148
-1.54795	4.2155
1.31467	-6.589
-0.108572	2.0689
-6.35967	3.8631
-2.97158	-0.594
3.74619	-1.146
1.03291	5.0845
-0.35306	-5.832
-1.84425	4.7902
-1.44476	-12.2
-5.1255	4.7213
-1.4464	1.9672
-1.51183	7.043
0.484891	3.8479
1.9819	0.0776
1.87314	-0.26
-4.60962	4.5266
1.33147	3.2625
11.6579	-0.654
-5.52935	3.9464
0.271438	3.0953
0.659502	-5.976
-0.410154	-6.184
-10.982	-4.367
3.83088	-1.228
0.93733	4.0838
-1.60152	4.415
4.6166	-1.287
3.90852	-1.566
-10.9983	-4.382
1.23997	3.6715
-0.354154	2.8816
-1.59681	6.6751
8.38557	4.575
0.764176	3.8497
0.989305	3.4564
-3.19069	-0.553
1.42357	3.5257
-0.668835	-11.91
-3.91476	5.1462
3.28825	-0.601
0.376419	-6.035
-2.95857	1.4546
1.16257	3.5196
-2.56623	-10.46
-1.06102	3.5214
1.4596	3.813
-3.66542	5.6024
-0.443364	3.517
1.99167	-0.137
-1.08001	1.9612
0.986514	-6.225
-1.30256	-9.696
-5.71482	4.2754
-3.87658	1.0509
0.153181	1.6886
3.40278	-0.668
1.48604	-6.331
2.87216	-0.655
-0.204619	2.7887
12.2008	-0.094
-1.19149	0.9324
-3.70776	1.1284
1.33815	-11.2
2.17529	-0.169
-5.86939	3.4832
-5.63431	1.0013
-0.2603	-5.79
2.17965	0.8684
-11.0157	-4.4
1.49553	3.5249
1.96226	-0.481
-1.65381	4.3584
3.8482	-0.891
-3.14516	5.6943
-1.15347	-9.684
0.761295	3.5037
-0.110514	4.6121
2.75615	-0.342
-0.0127979	3.9099
-0.753299	3.0911
-0.934247	6.4944
1.47787	-6.211
3.77927	-1.351
-5.02229	3.96
0.183164	4.3585
0.242486	3.533
-0.604405	3.0589
-0.0502237	2.1962
-1.27542	-9.386
-3.389	-0.84
-2.25302	-10.98
8.14064	4.3613
-3.37219	-0.813
0.10894	3.9295
8.18391	4.7572
-10.9831	-4.366
-0.106139	3.8017
-4.53947	4.3688
-2.72263	6.2603
0.606286	3.8035
-0.635485	3.6313
-0.361442	5.865
8.33079	4.5129
1.98039	0.0044
0.898155	4.4465
4.27266	-1.232
0.826546	3.6224
-5.43667	0.1764
8.04639	4.4837
0.360921	3.394
-2.94317	-1.136
1.95661	-6.871
0.120941	-5.72
0.217411	3.8971
-3.38059	-0.667
4.02978	-2.35
1.83849	0.1154
0.169665	-10.96
1.02596	4.335
1.69531	3.3773
1.46869	3.6823
-2.13654	4.4226
-5.11706	0.6053
-0.091407	-5.962
-3.16154	-0.096
-3.44143	5.6618
1.21713	-6.386
1.18041	-6.332
-1.79823	-11.17
1.69728	3.2933
2.00091	-0.088
1.37128	3.575
0.501093	-6.001
0.577821	4.5001
13.1143	-0.609
-1.23864	4.4768
0.0139212	-12.28
-0.683123	4.1043
-0.460506	3.4781
4.44538	-1.159
-0.63404	1.6489
0.386798	-6.329
1.92337	-0.109
0.769372	3.518
-5.207	1.9431
0.481165	-5.888
-0.405461	-11.99
-1.05499	3.8613
-11.0291	-4.414
-1.34229	3.6212
-3.46571	5.7969
-0.464618	3.3206
4.17549	-1.109
1.52001	3.5633
-0.965033	5.1214
-7.34761	1.3931
1.83022	0.1738
1.15416	-6.23
-0.160231	0.2997
1.57509	-6.757
0.194222	-6.209
1.97921	-0.127
3.75999	-1.509
12.1663	-0.348
1.10666	3.3966
-1.15242	-9.67
-0.849636	0.4244
-0.00220759	1.8307
-2.54111	5.0839
3.61714	-1.412
0.64131	4.3939
8.06517	4.2874
0.886864	-11.86
1.43308	-11.3
-0.56218	2.6545
3.86953	-1.076
-1.04435	4.2996
3.88773	-2.402
-0.635429	-12.24
-6.43496	0.468
1.80081	-6.613
0.689294	-11.54
0.93879	3.5279
-0.524893	-12.23
1.51044	3.3871
1.1687	-10.84
-0.451405	-6.3
-0.516964	2.7878
2.94232	-0.52
-2.95134	-0.324
1.40105	-6.381
-4.12109	4.969
3.07002	-0.639
-1.6043	6.8213
-1.19213	3.6406
2.19547	0.835
-0.814373	3.4952
-1.06197	-11.77
4.76207	-2.751
4.16138	-1.514
0.705833	3.5451
-8.45408	-9.08
-0.415553	2.5347
-1.16845	-9.624
0.322498	-6.307
-1.64996	-10.4
-10.9776	-4.363
-0.516685	2.7839
4.23752	-1.363
0.509729	3.0819
-1.21537	-9.405
2.18056	0.8627
-0.885459	3.2848
-10.9682	-4.352
-1.43987	1.3537
-0.014179	-6.144
-6.50809	0.5227
-1.30916	1.2089
3.40293	-0.617
4.77832	-2.276
1.58027	-6.387
-3.52861	-0.305
-0.670249	-11.88
-1.22937	3.9661
-0.306015	-5.886
1.58448	3.3463
-2.37352	-0.194
0.937684	3.7541
1.63931	-6.172
1.33661	1.7178
-0.430695	6.2241
0.310564	3.7681
1.69096	-11.69
-1.36013	3.9056
-3.40345	4.5401
0.873506	3.3672
-3.04373	3.0184
-1.56455	-10.2
1.6903	3.432
-0.12228	3.8915
-0.389849	-6.127
-3.42716	-1.041
1.9581	-0.078
-0.367785	-12.04
0.120828	2.2762
-5.29096	2.1278
-0.602612	6.5302
0.642796	3.4264
1.62522	3.2467
1.00482	3.6203
-1.25651	3.3415
8.17259	4.393
11.4684	-0.789
-0.721684	4.2449
1.05756	3.3342
4.01364	-2.566
-4.71578	4.903
-0.357506	1.7546
4.72583	-2.64
-1.6566	2.7779
-1.38101	6.8846
0.852453	-6.099
1.69215	-12.45
-0.138196	5.7784
0.865448	3.6547
-3.66619	5.5201
1.8574	-6.829
8.12527	4.405
0.980684	-11.74
3.86523	-1.419
1.7217	3.1493
4.45932	-1.332
-0.147762	2.832
12.4771	-0.279
-1.06481	0.9619
12.0791	-2.671
2.88661	-0.641
3.94537	-1.519
1.27825	-5.547
-1.43448	-9.87
-1.78002	4.1814
1.58848	3.5215
1.60881	3.6072
1.90842	-0.188
1.56137	-6.534
-7.24168	1.5292
1.27514	3.2832
-3.07157	-10.49
-1.79915	1.3636
1.19371	3.756
0.0569525	-5.763
0.0840272	3.6906
0.804673	-5.76
1.89042	0.1126
1.77837	3.0438
3.84133	-1.108
2.41485	-0.209
-3.17171	5.1314
11.8768	-1.293
2.13258	0.0479
-1.8997	6.8748
3.10086	-0.796
-1.29385	-9.665
-0.389901	-5.845
0.963619	3.8826
-10.9046	-4.287
-0.480481	2.8122
3.85936	-1.413
-1.33727	-9.761
4.24781	-2.786
0.170725	-5.913
1.14483	-10.98
1.3302	3.3873
1.58794	3.5159
-3.4748	-0.047
1.02949	1.8427
-4.17275	4.8751
8.25639	4.3665
-1.80891	2.5237
4.12385	-1.228
-0.624408	-6.882
-0.0414943	2.8407
8.1837	4.447
[truncated: 17,278 more rows]

## Sheet: Fig1d
Fig 1d
UMAP_1	0	1	2	3	4	5	6	7	8	9	10	11	12	13	14	15	16	17
-1.45237		3.5121
8.09674														4.30127
1.97751															0.127024
-0.276811											-5.92277
-0.749258						-11.841
-1.42254		1.67424
1.91712															-0.357243
2.22526															-0.203141
-0.513161											-6.08359
0.236334											-5.75293
-5.81466							2.04012
-1.33873									-9.50992
-1.34808									-9.41215
3.03065										-0.500283
4.14161										-0.961089
-1.02064		3.49164
0.90208					3.88398
0.535306					3.36981
0.0253466		2.16681
12.289			-2.52142
-2.82086									-10.4127
1.48226					3.51232
4.32513										-1.64289
-0.238662		1.71755
-1.51572		1.11738
1.94095															-0.181392
-1.78548		4.21161
-1.80606									-10.8466
-2.10519				6.56373
0.198511	5.24249
-10.9795																	-4.36263
1.5644											-6.39124
-10.8858																	-4.2654
-1.42508		1.32224
-3.4711				5.78103
-4.60096				4.8614
1.24217					3.31124
1.66011					3.45066
-0.521606											-6.14935
-5.42936							1.79864
-0.0731257		2.23763
1.95083															0.0305874
0.300349						-12.4831
-0.228851		3.41417
1.86429															0.181188
12.1392			-0.405109
3.68642		-2.08288
-2.55092				0.592928
0.318691		2.42471
-0.151325		-5.99436
1.91599															-0.141441
-4.43576							1.28835
-1.24948	4.27962
1.61859											-6.75939
-2.39581								-0.375131
8.40663														4.38337
-0.399008		3.18964
-0.0395135		2.35525
-1.19754									-9.71279
-0.287813									-12.4347
1.37629						-11.4454
0.704617					3.04301
-0.44369											-6.03863
2.39222															-0.198881
1.259						-11.9389
-4.7414				4.92425
1.10064					4.00772
1.66416											-6.69059
-1.62164	4.58116
-8.58237													-9.13872
-10.8918																	-4.27203
-10.9158																	-4.29769
1.94505															0.0475693
-0.165688					4.48034
1.44398					4.10285
3.60311										-1.53845
-5.8512				3.87793
2.10189															0.115752
0.752125					3.34647
-0.263073											-6.46355
-0.328157											-5.98238
-1.65484									-10.3776
-2.27049				0.563597
2.43397															-0.173479
-0.554979											-6.13578
-2.04447		0.614869
-6.19118				3.64294
-3.59993								1.33439
-5.09358				4.85483
-1.70398	4.09591
-1.20236		0.981772
-8.56537													-9.26642
-0.149362											-6.16641
2.76005										-0.472525
-0.346439											-5.86054
4.48976					-1.06409
3.97675										-0.917782
1.66698											-6.45956
-2.9806									-10.4645
1.20137					3.54617
-0.331934		1.88372
-10.7811																	-4.14583
3.91431										-2.37065
2.98704										-0.468137
0.819649					3.86095
0.303199					3.0999
-1.43569		0.904323
-0.57211		2.68388
0.115307											-6.32435
12.2735			0.552551
-3.50797				5.38186
-5.49768							0.146631
-1.42578									-12.1189
-0.171502											-5.69523
0.525404						-12.5253
-3.73352								1.0333
-2.54849		0.472536
1.71234		0.305482
1.94615															-0.113143
1.35526											-6.50227
1.5271											-6.60548
1.96931															0.00514336
1.74237					3.32974
3.18769										-0.486161
-5.94886				3.75876
-0.0441431						-12.2277
0.406465					3.43056
1.15348					1.992
4.17384										-2.74131
-3.26456				5.89108
-10.9516																	-4.33427
0.921527											-6.2405
2.06975															0.196372
12.8008			0.862883
-0.0476689		2.35173
4.13878										-2.41618
0.0557236											-5.66606
8.05637														4.7852
-3.35641								0.996102
8.07771														4.35174
1.27247					4.6425
0.870575		1.42295
-0.368944											-6.48795
8.00193														4.55277
1.28334											-6.20469
-3.53418				5.6902
1.64029					3.36959
0.0484166					3.78424
2.10413															-0.0963586
1.42602											-6.75705
0.0080774					3.60503
0.10461		2.39317
0.305142											-5.80267
-0.450481		1.73516
-3.80123				5.49579
3.38712										-1.5099
12.4454			-0.15094
0.260141		2.54892
0.833269					3.6814
-2.09636	4.27802
1.17681					3.98118
11.9793			-0.0588303
-1.30416									-9.49951
12.589			-3.21141
-0.375023											-5.95868
-0.812965		3.38427
-0.691689											-6.94366
1.52134					3.81261
-0.348054											-5.86262
-1.75235		0.936916
3.08941										-0.452824
0.88191					3.38315
-0.870902		3.32426
4.23684										-1.14431
4.74041										-1.26276
0.0612019											-6.43218
1.68862		0.571966
-1.76206									-10.5987
2.19595															-0.0440101
0.527588					1.7266
-0.305873											-5.79698
1.8693										2.79588
2.3049															-0.0972901
1.46608											-6.30131
3.87719										-2.38414
-3.06698				5.29265
11.545			0.0112404
12.8182			0.749289
0.266946					3.30736
-0.549689											-6.39116
-2.79386									-10.7432
1.48549					3.72343
2.18547															0.864748
-0.276555		2.2216
0.151691					-6.22596
-0.914157	4.07641
-10.9595																	-4.34176
4.29782										-0.982584
1.56822					3.27937
1.58167											-6.37244
1.41005					3.53496
2.01909															0.00711863
1.17971					3.95044
-3.09954								0.498308
3.98086										-0.785671
12.313			-2.51119
4.122										-1.10481
0.234441											-6.12706
-5.77602				3.80843
2.73466										-0.536738
7.89821														4.85858
4.01061										-0.983742
12.6326			-0.729442
4.65011										-1.20852
-0.952641	4.02608
12.0185			-1.08084
-7.37401												1.22494
-0.247887		1.32198
0.283579					3.99223
-1.68629									-11.9559
4.31183										-1.50409
4.73147										-1.27826
-4.92901				4.34088
1.46708					3.5491
1.94789															0.0568189
-5.22074							1.96506
1.26706											-5.65755
8.27786														4.42521
-3.9432				4.6725
1.75952											-6.66933
-8.65125													-9.368
8.05413														4.73016
-0.442209											-5.93823
1.43803															0.88451
-0.842767		3.46643
1.01566					3.23359
3.62593										-0.775974
-0.240088	6.33775
-3.70288				5.48481
-4.12418				5.22481
-3.62118								-0.952172
-11.0603																	-4.44593
7.84233														4.76002
-1.47558	4.20139
1.92071															-0.187881
-0.913442		1.61097
0.69486											-6.06849
4.01455										-0.851445
-1.08954		3.70038
1.85926											-6.87156
8.15222														4.68636
1.20247											-6.59626
-1.80423									-11.686
0.139231		3.04297
1.67004											-6.50133
3.65316										-1.58351
1.68163											-6.66985
0.490298					4.34428
1.81011										2.84217
13.1031			0.00974704
-0.481338	4.40365
-1.82105		5.32978
4.45578										-1.83122
4.3746			-2.80218
-1.8181									-10.5572
1.91023															0.0734589
-0.315345	6.08109
3.81087										-1.62912
1.76392											-6.48585
-1.36756									-9.71081
-0.508973		2.80577
1.22807					3.47622
4.8875										-2.40581
2.24285															-0.220027
12.3792			-0.0370661
-1.72043									-10.096
-10.9815																	-4.36366
0.337442											-5.79513
0.617944											-6.31611
-2.02917		0.0707103
-10.9963																	-4.37989
-2.9085	5.22561
-0.0819262		2.47181
4.07728										-0.841879
1.79016										2.97434
1.72934											-6.6425
0.683797					3.40813
-0.125171						-11.8979
-0.826844		3.43951
-0.0338559		2.33744
-5.02913				4.44247
0.456371		2.73286
-10.8958																	-4.27742
0.1994					4.50294
0.880814		1.39055
0.22164		2.70008
1.46875					3.31918
12.0248			-2.29802
4.16683										-1.49152
1.24392										-5.48813
2.8584										-0.482801
4.84493										-2.63742
-0.219383											-6.19627
-0.216555											-5.8664
-3.36879				4.48954
13.5554			0.470515
3.86111										-0.82989
3.84796										-1.85746
3.33287										-1.23059
1.53726					3.55459
-1.61248		0.824496
4.11503										-1.5398
0.702371											-6.25254
-5.12931				4.16479
-1.30417									-9.47071
4.47192										-2.05166
1.9272																	-0.506412
0.684458											-6.24572
-5.07165				4.23556
-1.02103					4.2139
-0.223419											-5.984
1.5353					4.17934
1.48268					3.58486
-6.26614				3.49601
1.06559					3.64902
12.9426			0.405679
-8.97879													-9.48768
2.029									-0.623329
-0.719022		2.72322
-2.28688	4.4987
1.59604		0.663054
12.0538			-2.67707
1.46357						-11.6105
3.75416										-2.19312
-1.8835									-10.9386
-0.0735901											-6.1708
-1.3862	4.17431
3.89623										-0.765325
1.38339					3.59652
-0.89366		2.87602
1.96589															-0.170103
-1.3595		3.88384
1.97856															0.0774881
-8.53832													-8.98596
-2.49959		1.01658
-5.60045							0.0964075
4.01814										-1.87544
-1.11664		2.62832
-1.81267									-10.4073
1.51587						-12.1895
4.25001										-1.28092
-0.0554457		2.09455
0.171779											-5.72847
4.91921					-2.0012
8.00814														4.49589
-2.28026		0.586907
-1.69127		1.43624
12.613			0.753725
-5.54604				4.66065
2.8633										-0.358822
-10.9044																	-4.28919
-0.0808527											-6.46484
-1.59677	-11.0913
13.1687			-0.595392
1.25529											-6.32702
2.53386										-0.227042
-0.315284		3.48952
-2.99513								-0.734177
1.60516						-12.276
-1.22867		3.33875
1.8586															-0.008964
-3.29792								-0.398762
1.94812	-0.33019
0.63912					3.56449
0.565621											-6.28096
1.54063					3.73991
1.0324					3.38758
3.80025										-2.44514
-4.87005				4.68628
0.0872817		2.52597
-2.94683				4.77571
-3.22949				5.70237
-0.0725321					3.28609
1.45805					3.09002
1.93797															-0.108739
-1.21454		1.49605
0.406353					3.30679
4.13021										-2.29875
4.14473										-0.980831
-0.300478						-11.9892
8.07461														4.95666
2.14476															-0.240157
-3.51534								-0.199974
-3.61221								1.26994
1.87062															-0.228296
-3.89025	4.58665
-3.53566								0.86583
1.75202										2.91668
4.04797										-1.24488
8.31838														4.46687
2.00711															0.104231
-8.39561													-9.00752
0.752021					3.46653
-1.2304									-9.56019
3.86769										-1.52224
1.8894															-0.0282155
1.69503						-12.1946
1.92292															0.0678201
-0.378201											-5.75485
1.63475											-6.33793
1.23319										2.96168
-0.248388		1.98411
-11.0191																	-4.40288
2.07686															-0.0587995
1.58007											-6.74107
8.1832														4.71565
-0.201248					4.34479
1.93904															0.220463
12.1804			0.14591
4.1357										-1.33841
1.6045					3.33384
2.86745										-0.534238
-0.251699					3.73816
0.0408001					5.9713
-0.0204645		2.67121
1.18917					3.29005
-1.81667				4.44243
4.62887										-2.51311
1.68009					3.4101
1.00996					3.61685
1.46504					3.4638
1.94381															0.0841014
2.10813															0.0633523
0.0341514		2.33718
0.20996						-12.6248
-1.24991									-9.33733
-0.48489									-12.253
-1.51864									-9.84714
-0.0951965					6.41849
0.678325					3.01283
-0.484036									-12.0788
-1.29994									-9.42911
3.2689										-0.66971
0.734684		2.75766
3.99704										-1.8181
-0.511662											-6.11754
-3.77484				5.48231
3.98625										-2.04349
0.648039											-5.85409
-10.8924																	-4.27687
-0.662298						-11.7052
-0.212847									-11.8579
1.97053															-0.132855
0.576258											-5.8763
1.51601					3.74134
-0.297054											-5.76581
4.2629										-1.15478
1.01236					3.68997
-0.0715433					3.62173
4.20771										-2.75929
-1.60542	6.99869
-0.569746		2.454
-0.54272		3.30107
-0.437764									-12.3069
-2.62568									-10.7396
-10.9787																	-4.36185
3.70166										-1.35174
-11.0877																	-4.47261
-1.6617									-10.6524
-0.446586					4.15992
-7.2334												1.31663
-0.268371											-6.13286
-11.0336																	-4.41844
1.67525										2.77494
-0.645664		2.91023
4.16584										-1.00913
-0.522265		1.53249
2.17496															-0.128643
3.07486										-0.677018
-0.720534									-12.3841
-0.379138											-6.01198
3.36926										-0.481607
-2.14372		0.142298
1.65037					3.36218
0.512366					3.46135
-4.827				4.90237
-0.653022						-11.3601
1.7596											-6.77992
-1.65653		1.01159
12.9308			0.55842
-1.32912	4.70414
-3.09303	4.82586
-3.5756								-0.969474
-2.83272									-10.8019
-0.184111											-6.10994
4.3099										-1.94101
3.96853										-0.933821
-0.29432					4.27301
-3.08249		1.1908
1.62542											-6.21736
1.90467															0.138468
-0.601362		3.26487
-3.17092								-0.716273
0.00183439		2.75028
4.40191										-1.70543
13.0727			0.468984
1.8346															-0.283501
-3.04933								-0.192131
-0.227963		2.19043
1.55267											-6.28329
-5.16288							0.567195
0.32357											-5.90774
2.00812															-0.0450432
-10.93																	-4.3145
-0.0978511					3.53974
-3.10916								-0.590466
-0.633235		1.77763
4.77728										-2.75265
1.81566															0.160202
3.85774										-0.81157
1.90557																	-0.536614
-0.653363						-10.7704
-1.34369		3.83625
-7.25433												1.27586
-2.8017									-10.4533
-0.112039											-5.89141
0.961849					3.51435
2.37388															-0.184477
4.04622										-0.959031
3.82971										-0.989057
2.02457															0.0506517
0.735798											-6.19618
3.53424										-1.52372
-1.17451		3.30841
1.4113											-6.68597
1.6586					3.36778
0.0765581					3.71939
-0.332027		2.61591
3.75965										-2.36251
4.09017										-1.25616
4.08005										-1.04462
-1.81847									-10.5113
-0.402853									-12.2343
0.440567											-5.91418
3.2045										-0.368437
11.8147			0.206958
0.11156											-6.41954
-0.0533521					3.36984
0.0415175											-6.17555
-0.501226											-6.58673
3.44574										-1.03482
-11.0024																	-4.38807
3.24464										-0.402063
-2.96542				4.33193
12.9111			0.493031
-8.51716													-9.14747
1.56301					4.1214
0.821279					3.3902
1.59994						-11.6156
4.84498										-1.56794
1.66599					3.27172
0.311486					3.5633
1.33436						-12.2712
-0.706722		5.0204
1.54925					3.31768
2.62966															-0.311961
-0.768239		2.71002
-3.80112				5.62046
-1.29542									-9.68078
-1.11124		2.07627
12.6443			0.366084
1.70972											-6.51449
-0.284923		0.789327
1.70958				0.204063
1.96703															0.0887877
2.60202															-0.376499
-6.26705				3.43259
1.90275															-0.181645
4.21437										-1.00277
1.32785						-11.394
3.94219										-2.2616
-10.993																	-4.37686
4.12584										-1.52335
-0.208077											-5.82819
1.12469						-11.965
2.24864															-0.112147
1.71101					3.33066
-1.75762		1.34177
4.4629										-1.11857
1.94111											-6.83205
2.08806		0.0262003
0.134998		3.25255
-0.646261									-11.8909
11.748			-0.778897
-0.431452									-12.0875
-1.42368									-12.1573
2.08523															-0.183856
12.9294			0.115591
4.13375										-0.919855
3.83409										-0.92163
0.545652		1.4539
8.17228														4.38166
4.06397										-1.00045
0.417599		3.09482
-0.214486											-5.71384
4.51518										-1.14971
0.688037					3.31722
4.18131										-1.10261
1.85129															-0.144487
4.48553										-2.72735
-0.164101											-5.6915
-1.69092		0.549199
1.62667										3.17895
-10.929																	-4.31384
8.01636														4.22505
-1.09136									-12.4653
1.98628															-0.477153
-2.81188									-10.7348
-5.20122							0.77932
12.0795			0.266144
-5.12288				4.10857
-1.74007				4.62089
-4.45425				4.51649
1.51659											-6.57107
-3.25861				4.48405
-2.18114									-10.9583
-0.779299		3.68304
1.59673											-6.35212
-0.880609		3.47781
4.52944										-1.71038
-3.10826								1.28305
0.488201											-5.9128
-10.9518																	-4.33512
-1.09394		3.64357
2.00167															0.169139
1.97328		0.0709164
3.81791										-2.41985
0.153186					2.96248
0.555093						-11.3919
-1.48388									-10.0372
-4.11388				5.26821
2.90587										-0.375487
-3.45791				5.70605
3.72941										-0.968944
-5.15331				4.32022
1.01121						-12.1799
1.75828	-0.0590386
-0.525084		3.21978
3.78825										-1.32769
4.5594										-1.78349
0.152722											-5.96859
-0.115939											-5.72282
0.672718					3.40916
0.534022		2.7578
11.5832			-1.08981
3.35111										-0.517156
0.0413341		-5.64266
0.484711											-5.7863
0.691111											-6.23399
0.397566					3.28877
-6.3122												0.497525
-4.19853				5.20167
7.96888														4.64292
3.56149										-1.69777
1.09166					3.33082
1.41867					4.15707
3.15927										-0.646447
2.56609															-0.288744
0.940328					3.37767
4.21976										-1.66051
3.53594										-1.01644
-0.173459		0.271249
0.434481		2.60297
1.58892					0.833024
-0.529244		3.35148
-3.622								-0.104197
4.13888										-1.02763
1.55001											-6.54658
-5.37059							0.398976
-0.192181		2.41931
-5.38034							0.705763
3.18012										-0.47383
3.94854										-0.826065
-3.46028								-0.0556562
-0.976518						-10.7134
1.93488															0.829143
1.52711					3.50354
-0.194899					3.39792
1.22323						-11.7639
-0.492303											-6.12603
-0.327921		2.5203
1.38002		0.999307
4.44738		-2.66808
11.3713			-0.957279
3.92547										-2.18718
-2.74557									-10.7829
1.913															-0.186066
-0.185052											-5.94712
0.575298						-11.7156
-1.22744	4.59016
2.97369										-0.460687
-0.461442											-5.77831
0.348728											-5.86451
1.5573					3.3794
1.67271					3.83888
-2.31626				6.57591
-0.859092	4.44323
-10.9504																	-4.33439
1.6632											-6.56937
3.83396										-1.79516
0.979681					3.82129
2.11669															-0.0270433
1.33011											-6.25857
2.17913															-0.0428808
-3.53438				5.18585
-0.368627					4.23447
4.63926										-1.17713
-0.484256											-5.90129
-5.13026				4.73623
-5.00878				4.35516
-3.00635				5.42339
-2.4416		0.155954
0.806811						-11.6082
-10.8441																	-4.22248
1.78651											-6.75971
-0.293819											-6.47858
11.7074			-1.26494
1.90264															-0.223102
-5.95113				4.26994
0.633254										-5.68678
1.25871						-11.5444
-0.332335											-5.96478
-0.168665											-5.80262
-3.65682				5.74809
1.09484											-6.38842
4.27722										-1.10085
0.435882					3.48425
4.10466										-1.45876
-0.426656					4.56313
-1.0784	4.83695
0.773866					3.62699
0.21945											-6.41213
0.0957468					4.18951
8.05393														4.55187
-10.8808																	-4.26703
0.668113											-6.52983
-0.409114		1.71107
0.401265					3.23272
4.15287										-1.25307
4.4736										-2.94336
-0.133068											-5.70787
-1.25527	3.79454
4.8232										-2.32499
-8.55506													-8.95765
0.449294		2.7522
1.59305						-12.1767
-0.698494											-6.79663
0.209984		2.69317
1.187										-5.48122
-10.9873																	-4.37358
2.05086															0.0818544
-10.7914																	-4.18345
-0.31677		2.53766
-3.44683								-0.0723413
12.6656			0.330309
8.1252														4.4762
1.97962															-0.547296
2.18511															0.865839
0.967189		1.50958
3.87026										-0.861984
3.04767										-0.419088
-0.336756		1.69822
-0.445925											-6.17154
0.630516		2.63579
0.347387					4.00705
0.012196											-6.01988
-10.8907																	-4.27602
3.91579										-2.47097
-11.0394																	-4.42359
-1.90456	5.04205
-2.60975				6.46544
3.6152										-0.561571
1.39107											-5.74748
1.79945											-6.64978
0.0810075		2.31422
0.730686					3.69803
-3.31254								1.27274
-0.48663		2.87088
1.20374					3.47696
-3.17677								-0.101632
1.93926															0.235484
-3.65721								0.5178
1.55824					3.72649
1.70775											-6.51171
3.67251										-1.53095
-10.9652																	-4.34872
-2.31157									-10.4033
-0.312713											-6.48044
-0.245719					3.6221
-3.98813				5.359
-1.46488									-9.76694
1.8667															-0.174947
-0.0493459						-10.8304
0.0369351											-6.15025
-1.74507									-10.1254
1.67055											-6.43834
1.97753															0.119108
-10.962																	-4.35174
-0.517602											-6.03191
-2.75786									-10.6319
-0.540317									-12.1914
3.84636										-1.36167
-0.401723											-5.9555
0.250072		2.69092
12.5332			-2.36371
2.92064										-0.371075
2.00525															-0.461874
0.79175		1.68743
0.199739					3.72243
12.4231			0.332417
1.89429															-0.114662
0.974543						-12.2847
-0.382286						-12.1504
1.04962											-6.32103
1.69403					3.19292
-1.67606				4.28232
-0.942833	6.71451
-0.255724											-5.81505
0.798118					3.33863
-0.250369	5.41358
1.36927											-6.4055
0.670859					3.53454
-3.17848				5.56975
-3.58255								-0.261184
-0.192147		3.16153
-1.2778									-9.62752
0.348544					4.45384
-0.251057											-6.47503
-1.96188	6.73869
0.819254											-6.09946
0.251837					3.74123
1.38233											-6.54026
2.12125															0.0555399
1.31398						-11.5086
-1.9041	5.08313
3.86797										-2.33262
-3.65926								-0.260765
4.13954										-1.4824
-1.73702	4.25741
2.19975															0.872852
-0.598144				-6.50083
4.94471										-1.99007
1.30846						-11.2567
-5.29185				4.71592
12.6976			-2.27921
1.26552					3.58537
-0.192954											-5.66499
3.91078										-1.35159
-1.29914									-9.72019
4.08967										-2.55752
-4.67095							0.357025
4.07898										-2.82948
0.58961					3.35242
-0.504457		2.47087
1.44521						-11.8958
4.38899										-1.76011
4.1674										-1.41615
-0.429986											-6.71135
-5.98536				3.91422
-3.11675				5.93202
3.72071										-1.65473
0.108263					3.04934
-0.482879											-6.23149
0.739355					3.33861
1.00129					4.66964
-1.65872									-10.5365
12.6477			0.56838
-0.112512											-6.52309
1.85117															-0.0909052
1.69516											-6.47875
2.76939										-0.398195
-0.0640082					5.88264
0.738165						-11.5381
-0.524417		3.64798
-0.536813											-6.22371
-0.452625		1.7961
4.78966										-1.74117
4.11535										-1.36179
-3.54548				5.70373
4.21928										-1.21491
1.82847	0.0729679
-3.43536								-0.728056
-0.308596		0.378841
13.1529		0.764868
-2.11546	6.83218
2.01013															0.0504257
0.108769					2.95391
-5.72597							0.134611
-1.62289		1.03442
-2.4456				6.56379
-3.11518								-0.269947
-0.467963					4.21093
0.685067						-11.3403
3.40647										-0.591603
1.87749	0.0732405
1.19373						-11.1085
0.0434705		3.36817
-0.268173		0.519243
1.35395										-5.54859
-0.580201									-12.231
1.51471											-6.32077
4.60155		-2.52675
-4.08579				4.4409
1.87788															-0.157761
11.2559			-0.736613
-5.53162							1.58232
0.974263											-5.7579
1.46306						-12.4185
-7.22886												1.22863
1.98302															0.165904
-3.59838								0.893693
8.30675														4.32254
-1.99319									-10.9981
-0.410575											-6.14434
-2.99164									-10.7127
0.463091					3.45873
1.43458						-11.635
0.578964					3.34268
0.509709		2.71531
-1.63636		2.6443
0.887491					3.49336
-0.953297	4.24184
12.7023			0.727291
3.43166										-0.546393
2.71043															-0.41748
7.96237														4.94319
3.95167										-1.10601
-11.0028																	-4.38693
1.48056											-6.54416
3.90836										-2.29927
3.88202										-1.41514
-0.356734											-5.86437
3.07131										-0.629629
1.08483					3.57795
-3.671				5.15711
-5.26817				4.37056
1.95163															-0.0605318
1.15277						-12.067
2.00786															-0.0575688
0.121168											-6.29632
1.28899											-5.58412
0.679439					3.81432
-0.1817											-6.36303
0.70102					3.45909
1.00276					4.94551
-0.383938											-6.15047
-0.362881											-6.41628
-0.355292											-5.8073
-0.0830662					3.78569
-1.19592									-10.1019
-0.902279		1.57805
2.14354															0.904331
1.30203					3.60007
0.176068											-6.05302
-0.977916									-11.6142
0.0633115	3.63843
12.117			-2.62257
3.66976										-1.89652
1.60631											-6.51405
-1.06661		1.41311
2.00608															0.0893534
-3.92613				5.2793
-2.95121									-10.5399
1.96654															0.182162
-0.598893		2.86692
0.725869					3.16296
1.51216					3.6244
0.320508	-5.9786
-0.580994		2.04641
-1.51405	6.62471
-0.165514		2.21536
3.80458										-0.619446
3.46905										-0.556894
1.1487						-11.9853
-0.0968483		2.52005
1.63337						-12.4223
8.21023														4.73283
-0.526697											-6.22768
1.57845					3.58206
0.720968					3.26759
-0.282409					3.41744
1.37657					3.38413
12.5369			0.115963
1.15996											-6.19701
-0.575838		2.77168
-2.49969		0.749786
2.042															-0.0167141
1.91393															-0.128759
1.59674					3.532
3.60229										-1.10177
0.218567		2.78247
1.4542					3.46543
-0.00566534											-5.73674
-1.30415									-9.4523
1.97957															0.0116032
-0.22471											-5.77011
3.88109										-1.95815
1.92925															-0.0755471
-1.424	4.15946
-4.77558				4.47625
2.18293															0.883962
-0.4208		1.64224
4.03155										-2.71375
0.690865		1.70478
0.177741											-5.73983
-0.277416					4.01296
1.95237															-0.12716
-8.63811													-9.01767
4.84406										-2.49586
-0.800187		2.5406
-0.585799					4.66252
1.65551					3.3234
4.25909										-2.52961
-5.00667				4.08224
3.87842										-0.89154
-2.69228		-0.077871
-0.89789		3.52391
4.12931										-1.17769
4.84712										-2.63384
-2.48999									-10.6663
0.00227394					3.6577
-1.72095	4.59051
0.462783		2.64797
1.44411					3.82249
4.09336										-1.03837
-1.517									-11.7754
-0.9786		3.13047
0.472492		2.67083
-1.43477		1.43309
0.757347						-11.3427
-5.69389				4.20609
-0.175907											-5.76586
-0.603856		3.48976
-1.51435	4.75618
4.91121										-2.28953
1.24798											-6.39053
3.40132										-1.48434
1.1826					4.61467
-3.29247				5.25781
-0.412639											-5.84618
4.65358										-2.24231
12.7886			0.410554
12.1695			-2.57557
2.78474										-0.36339
0.582579											-5.88503
-0.165753											-5.70985
-0.8116	4.16785
-2.97244				4.04011
-2.06526	4.68624
1.79317															0.168682
0.0443494		2.76763
-0.553016		2.70551
0.218429											-6.17753
-0.586368	3.91127
1.71012											-6.41894
3.01542										-0.613663
-1.78232									-11.9382
1.9473															-0.086469
-0.447933		2.57787
1.42955											-6.37607
-4.2828				4.52316
4.47105										-1.5928
4.15612										-2.35308
-0.625421		2.14165
1.77442										2.92254
0.874817											-6.14877
-0.719016					4.78164
11.9785			-0.494206
4.57865										-1.3433
0.0181068					3.91598
-1.80185	6.80559
-1.21085		1.06564
-0.583416						-12.0883
11.9169			-2.38862
-10.9578																	-4.34199
0.466513						-11.2454
0.123982						-10.9379
12.0215			-0.369445
0.120058					2.7564
8.16458														4.59682
1.00302					3.87715
-8.83528													-9.38566
-2.60901		1.51425
0.244868					3.28339
0.0251009		2.82614
-1.77688		0.887037
-0.143037					3.5667
2.06604															-0.499879
-1.92389		0.673669
3.45522										-0.661282
-0.366819					4.27651
-10.8575																	-4.23741
1.13687					3.73195
0.230848		2.86985
3.74491										-1.2708
1.91865															-0.222789
-6.27684				3.99906
0.583573		1.84439
0.59219						-11.1922
0.367263											-6.3755
4.6357										-2.39998
-0.815606		1.63381
1.77179										2.86882
-1.05402		3.02295
-4.08466				4.84137
-3.91848				5.21873
-0.0623442		2.67804
1.96441															0.151812
4.27883										-1.83747
-0.0565121		2.5876
-1.21685									-9.7222
-0.386693											-5.86794
0.329004		2.78953
4.33407										-1.86767
-0.489546		3.52346
4.24259										-1.62848
-2.82094									-10.4135
4.62005										-2.39468
-1.31788	4.3009
-0.172658					4.0151
0.524578		2.70948
3.70782										-2.28225
-3.40696				5.227
1.69207											-6.47458
-2.85945	4.72652
0.234298		3.03818
-1.49656	4.88177
-5.41054							0.326628
3.95849										-1.23578
0.0703974		2.90582
-10.9685																	-4.35346
0.52744											-6.02501
4.1102										-2.2587
-3.68467								1.06476
0.943193					3.60931
-10.9466																	-4.33113
1.619											-6.75119
-0.46287		1.86807
-0.600421									-12.2598
2.18911															0.837084
4.64215										-1.1716
-2.70003									-10.477
2.1695															0.861103
4.15225										-1.3994
2.02058															-0.218946
-1.18537									-9.69528
0.98474						-11.0879
-1.25101									-9.49858
4.15105										-1.0818
8.39298														4.46722
1.50708						-12.3109
1.77862											-6.52598
1.99949															-0.178442
-3.51931				5.39526
-5.03514				4.13251
0.746033					4.00778
1.87192															-0.0457672
0.252014											-6.22642
3.74722										-1.00363
-10.9131																	-4.2967
0.810695					4.33573
-0.681187		1.93273
0.553699					3.30809
4.68126										-2.55764
-0.0462516		2.30444
0.0726504		1.71438
2.34229															-0.163785
-0.333861		2.29078
3.84489										-2.39702
1.33117						-11.7968
-0.116159											-5.85748
-6.30973				3.4721
-1.82732									-10.9178
0.179127					4.33751
1.21644											-6.42988
-0.706077		3.80375
-0.370593		2.79258
0.210198					3.31607
-2.46955	4.04275
1.71647											-6.45818
-5.25028							0.669446
-2.65191				0.568448
1.67959											-6.52478
-3.25317				5.42775
1.88967															0.198177
4.03229										-0.955031
1.89936															-0.143943
-0.969935	3.99312
4.27878										-2.87422
1.32178										-5.52604
3.05486										-0.531783
-4.31462				4.71685
11.7083			-0.738664
-1.25242									-9.49512
-1.58646		0.62063
12.4634			-2.09655
-2.71572									-10.6892
-0.149918		2.57615
-0.848745		2.4514
-10.9729																	-4.35761
-2.80717	5.09709
-1.41226	4.45478
-5.24105							2.12372
-0.883336					4.42823
2.76434										-0.342158
0.822355					3.42125
-0.27948		1.96818
3.9977										-1.009
-0.316369					4.26343
0.0483155					3.47081
-1.15979		3.47944
-0.982142		2.93599
1.21309					3.58319
-1.02912	5.53249
4.10055										-2.30414
-0.190867		3.45652
0.166291		1.80601
4.73456										-2.57229
1.68392					3.44359
1.64471											-6.35818
1.4263					3.34441
0.682751					3.4582
-2.0606	6.6718
-0.664166		3.41119
-1.23867	5.1111
4.90814										-2.41632
1.4561					3.91215
1.53259											-6.36236
1.29031											-5.54379
1.34843					3.15592
-1.27058									-12.4931
0.446195					4.11205
1.13427					3.40015
-1.34579									-9.51488
1.67312						-12.2306
-2.44863		0.269687
-5.36787				4.46011
-1.70177									-10.3934
12.3665			-2.3722
8.23506														4.65568
-0.28792					5.7145
1.70346											-6.81361
-0.0674353					5.85385
-1.15501		3.16206
-0.466595											-5.91852
-0.652215		3.41262
1.13473											-5.64709
-10.9124																	-4.30204
1.05467											-6.44821
-0.0502177											-5.66153
1.38224										2.88712
-1.6648									-10.2022
4.51312										-1.87077
-0.985493		2.77139
1.83929	-0.0124139
-0.00360342					3.69716
3.54243										-1.43047
2.55058															-0.307328
-0.143697		2.86931
7.95646														4.99737
11.6777			-1.3355
2.83122										-0.16669
4.06322										-1.01072
-1.83295	5.19255
3.90458										-2.43373
-3.12703								-0.525544
0.943321					5.15806
-1.56477	3.93208
1.47731					3.25116
0.307225					5.5546
8.04539														4.71385
1.69096						-12.5999
-2.58892		1.42816
4.15567										-1.50714
0.153982					3.5715
-3.14545								-0.406742
-0.673368		1.8428
0.114045		1.7664
1.57209											-6.33694
3.0398										-0.653106
12.5537			-1.11634
0.695292					3.38672
0.869806					3.42974
1.71578											-6.50423
-0.246102											-5.80909
-0.341963											-5.91056
-4.78064				4.98446
-3.72856				5.31257
2.99915										-0.606373
-1.23625	4.58255
-0.277659						-11.7134
0.167198					3.18411
-0.168503		2.18653
12.2221			-2.18259
-0.145494											-5.96558
1.90631															-0.350187
3.77644										-2.35932
-3.14669				5.09094
3.83738										-1.46853
3.00891										-0.391043
-4.46708				5.12406
12.3746			-0.682579
1.71211											-6.72972
-0.0855981		1.8454
3.53098										-1.44811
-1.54835		1.70263
12.1272			-1.67334
0.506851					3.57746
-3.43395				4.58934
-3.35596								-1.03885
1.48115											-6.58832
1.90101															-0.0340474
-3.76474				5.09231
-6.29786				3.58324
1.88945															-0.210177
-0.165065		1.89677
-0.0669103					3.71767
-2.46557				0.503262
0.800729					3.38539
-2.6921									-10.8297
4.51515										-1.10726
0.637205					3.45765
1.47944					4.08693
-0.270153											-5.93224
2.9921										-0.442228
-0.110392											-6.17084
0.204909		1.49344
0.669857					3.33879
1.33721											-6.42409
1.48863											-6.33422
12.7253			-0.251852
-10.9178																	-4.29911
4.79882										-1.43692
-10.9193																	-4.30105
1.3192					3.23875
2.10452															0.0380681
0.0846098					3.62819
3.78451										-2.1134
-3.66251				5.27512
3.88961										-0.922225
8.0821														4.55848
1.62237											-6.38391
1.50362					4.35299
1.31431					3.12022
0.270149		1.68826
1.5427											-6.40078
1.32205											-5.57623
-11.0123																	-4.39616
1.62765					3.51429
0.0359163		2.9605
-0.753522									-12.5153
-2.14672		0.541107
-1.02687								2.72652
-4.57343				5.03411
0.594539											-5.9823
4.04152										-0.822896
-5.66271				3.7349
-4.65025				4.46354
1.94013															0.0376787
-3.47274				5.65477
2.87602										-0.429676
-3.88228				4.60655
-0.503301		1.9891
1.25169					3.30309
-2.21102		0.321286
-0.0843119		2.84532
1.51755						-12.2183
0.703717					4.40642
12.477			0.266437
-0.0440971											-6.17697
3.78033										-2.32567
1.54413						-11.3963
1.51078					3.79254
4.13396										-1.05727
0.876733					3.57399
1.16543											-6.64906
1.26588						-11.2503
-1.11943		3.44822
0.841171					3.37615
-10.9839																	-4.36862
13.3363			0.622354
4.65926										-2.66619
-10.8574																	-4.23299
-0.191776		2.27335
3.92059										-2.47879
3.6628										-0.761848
-5.29573				4.00924
-0.350764						-12.8512
-0.224952									-11.9155
-1.24649		1.69678
12.66			-0.774205
-5.543							0.37303
1.98329															-0.0716556
0.259671											-6.19663
-0.957726	4.40973
-0.646301		2.43071
-3.38512				5.87298
2.12051															-0.121924
-0.327976		0.356106
-3.68617				5.42296
1.33078										-5.53098
-0.0120964					4.23981
0.44854					2.75891
-5.20592				3.77391
1.65251										2.92622
-0.0187483											-5.80139
-0.254064		0.347169
2.89992										-0.510195
-0.906635	4.16727
-0.621538					4.18647
1.96303															0.066792
-0.662119		3.03052
4.16295										-1.78032
4.01786										-0.810695
3.97308										-0.994084
-0.844195									-12.2897
-3.9175				5.13028
1.6673															0.360149
-0.010957	5.79118
3.20221																	-0.649436
2.01637															-0.0583506
1.99296															0.0172692
1.54107						-11.3065
8.17902														4.37926
1.91647															-0.17589
1.5616					3.45693
13.6135			0.569185
12.2786			-1.48598
-5.04561				4.43915
-0.406954		2.70335
1.28178					3.6786
1.23213											-6.38731
0.235599											-6.48492
-0.447572		2.58668
1.93549															-0.0288138
-0.111374											-6.06545
0.152021											-6.44292
-0.367805		3.27823
2.98037										-0.62836
-0.0702013		-6.31098
1.95883															-0.130372
2.04452															-0.0512559
-0.311065											-6.18626
1.4798						-11.7051
-3.9133				4.96177
1.24723					3.69135
0.288033					3.14384
2.92404										-0.320421
3.713										-1.98181
-0.31961						-11.6014
-0.377688											-5.96097
0.489581											-6.33474
1.68842											-6.42345
4.8811										-1.78742
3.97286										-2.42727
4.18048										-1.22123
-1.29086									-9.60838
-1.82698									-11.6978
4.41626										-3.07
1.66296	0.446608
0.141087		2.58066
0.06024						-12.5857
0.378609					5.91446
1.48555										3.25379
-6.09102							0.47241
0.812514					3.57432
0.258684						-11.4976
0.423377		2.65876
-0.539282		3.57564
12.4364			0.0159507
12.4242			0.222002
1.37535						-12.2153
0.916505					3.47758
1.51062					3.77772
0.344383		2.88519
1.72234											-6.43983
-1.53726									-11.8897
0.725518											-6.03027
-1.49536									-9.9017
-0.489191											-6.07238
-8.51823													-9.1382
1.92939															-0.181388
0.0225635											-5.84445
-4.04317				4.84239
-1.76801	4.52851
1.553											-6.35361
3.92765										-0.848634
-0.353658									-12.3087
-0.717014		2.47095
-4.02764				4.7387
0.768288											-6.07051
1.23089					4.07929
0.240961						-11.4285
1.94693															0.0990703
-4.26352				4.4886
-0.00621185											-6.58891
3.80955										-0.711017
11.7163			-1.94777
1.47788					3.33949
-0.74791					4.02477
1.24517											-6.33511
-4.21003								0.606997
1.41562					3.46957
-0.106313						-10.9438
1.33459						-12.5533
-4.67486							1.00686
1.32964					3.51163
4.87836										-2.37397
1.30522					3.7254
-1.57411		2.3968
-0.533922	6.73498
-4.00958				4.38049
0.840761					3.43798
3.81156										-2.43986
1.93835															-0.0302815
-0.808253									-12.5427
2.06997															-0.0686092
-0.232144		1.98815
1.78137											-6.52198
1.67078					3.34762
1.15457					3.61614
0.776829					3.52719
-1.28406		3.86319
-10.9871																	-4.371
0.698302					3.32099
-3.99539				5.15674
-0.0516185					3.67776
-0.0307063		2.83908
1.32973					3.6752
3.76312										-1.54914
2.18392															0.858517
1.86997															0.0178235
-1.94324		3.77198
-1.66189		1.46943
-3.63228								-0.678535
8.07439														4.53644
0.908598					4.45209
4.1667										-1.35168
-0.0317398	3.7401
1.98293																	-0.589271
2.97492										-0.41444
2.83613										-0.325957
1.9539															-0.103225
4.87283										-2.40512
-1.0106		3.25165
2.02506															0.0388486
1.89756															-0.191886
0.117036		2.84383
-0.206591											-6.0454
-0.428257											-6.41733
-1.37703	3.69476
0.2128		2.6108
-3.1592	5.83547
0.750307					3.41667
1.22624					4.00766
4.36848										-0.959631
-3.99272				4.47822
-1.73154									-10.8234
1.03488											-6.64692
-3.74362								-0.739101
-2.33174								-0.201555
-0.347323											-5.8184
1.53936					3.174
-3.30491				5.67003
-0.999616		1.79584
0.168408		1.75113
3.96061										-1.6658
0.607887		2.7873
1.9304															0.248494
-0.562843											-5.94634
-4.38148				5.08529
2.58866															-0.354895
0.041271		1.58227
4.73065										-2.52909
-3.68585		0.638646
4.38099										-1.22052
-3.18768				5.65052
-3.34251				5.53512
1.55053					3.39593
-3.23569								-0.647066
12.1682			-1.31239
2.78672										-0.153221
-0.304932									-12.1975
0.14472		2.33821
-5.40068							0.957892
-0.584068		2.52308
-10.7957																	-4.17531
0.515254					3.62608
-3.69092				5.08983
8.08607														4.96357
1.65875						-12.2957
4.17531										-1.19217
2.64639										-0.323122
-0.3889									-11.8967
1.33357											-6.40008
4.24179										-1.4862
1.3233											-6.36162
3.87448										-1.66573
-1.71482									-10.28
-1.15884									-12.536
-0.435259											-6.19137
-1.6556									-10.5844
0.0286337		3.05712
0.202108					3.80908
3.31647										-0.615454
-4.05656				5.0002
0.0495081		3.27921
7.98558														4.85481
4.72977										-2.49686
0.181375		2.43527
4.19437										-2.75096
3.97383										-2.28212
-2.89066								1.64493
0.23174		2.44555
0.120096											-6.35761
0.548407					3.61483
3.96955										-1.213
3.5252										-0.645678
-10.9263																	-4.31454
1.11246					3.62675
-0.234349											-5.86948
1.73575									3.05718
-1.38285									-9.76027
8.11898														4.53272
-1.58321	4.44421
1.93457															0.310477
-1.57447		0.742614
4.47531										-1.38118
4.89707										-2.3204
2.19056															0.887764
0.266239		2.68287
1.68908					3.42871
-0.355777									-12.1745
-0.299574		2.39074
-4.91516				4.83566
4.28016										-2.72089
0.0321025		2.87391
8.1509														4.57087
2.01153															0.00955619
1.78439											-6.50853
8.05968														4.8724
-1.34937		0.922047
-3.68738				5.47464
0.663838					4.33831
-1.85697									-10.9914
1.27599					3.57071
0.957653											-6.18504
0.172752					3.03816
-3.38426								-0.698426
8.35752														4.28833
-0.111119											-5.68931
-4.49106				4.6982
11.8414			-0.75441
-0.485789	6.16666
-1.99091									-11.1092
4.70524										-1.24666
1.69138										2.92568
-3.75557				5.26999
12.2649			-1.37971
0.333749		2.6717
-2.24214	4.81423
1.9576															0.181067
-10.8373																	-4.22908
1.95766															-0.148354
-1.54795	4.21552
1.31467											-6.58868
-0.108572		2.0689
-6.35967				3.86313
-2.97158								-0.594397
3.74619										-1.14641
1.03291					5.08452
-0.35306											-5.83153
-1.84425	4.79016
-1.44476									-12.1974
-5.1255				4.72127
-1.4464		1.96717
-1.51183	7.04302
0.484891					3.84794
1.9819															0.0776449
1.87314															-0.25962
-4.60962				4.52657
1.33147					3.26251
11.6579			-0.653583
-5.52935				3.94645
0.271438		3.09526
0.659502											-5.97567
-0.410154											-6.18387
-10.982																	-4.36702
3.83088										-1.2284
0.93733					4.08385
-1.60152	4.41496
4.6166										-1.28708
3.90852										-1.56631
-10.9983																	-4.38209
1.23997					3.67149
-0.354154		2.88163
-1.59681	6.67512
8.38557														4.57504
0.764176					3.84971
0.989305					3.45639
-3.19069								-0.552742
1.42357					3.52572
-0.668835									-11.9094
-3.91476				5.14621
3.28825										-0.600998
0.376419											-6.03543
-2.95857								1.45462
1.16257					3.51964
-2.56623									-10.463
-1.06102		3.52144
1.4596					3.81304
-3.66542				5.60237
-0.443364		3.51704
1.99167															-0.137129
-1.08001		1.96115
0.986514											-6.22542
-1.30256									-9.69564
-5.71482				4.27538
-3.87658								1.05094
0.153181		1.68859
3.40278										-0.668392
1.48604											-6.33082
2.87216										-0.655287
-0.204619		2.78868
12.2008			-0.0942673
-1.19149		0.932363
-3.70776								1.12841
1.33815						-11.2012
2.17529															-0.169301
-5.86939				3.48322
-5.63431							1.00132
-0.2603											-5.79006
2.17965															0.868371
-11.0157																	-4.39989
1.49553					3.52492
1.96226															-0.481112
-1.65381	4.35838
3.8482										-0.890755
-3.14516				5.69433
-1.15347									-9.68419
0.761295					3.50369
-0.110514		4.61209
2.75615										-0.342465
-0.0127979					3.90988
-0.753299		3.09109
-0.934247	6.49439
1.47787											-6.21132
3.77927										-1.3512
-5.02229				3.96
0.183164					4.35855
0.242486					3.53303
-0.604405		3.05888
-0.0502237		2.19618
-1.27542									-9.3855
-3.389								-0.83982
-2.25302									-10.9764
8.14064														4.36134
-3.37219								-0.813414
0.10894					3.92947
8.18391														4.75723
-10.9831																	-4.36586
-0.106139					3.80166
-4.53947				4.36876
-2.72263				6.26033
0.606286					3.80346
-0.635485		3.6313
-0.361442	5.86496
8.33079														4.51292
1.98039															0.00439452
0.898155					4.44647
4.27266										-1.23219
0.826546					3.62238
-5.43667							0.176365
8.04639														4.48366
0.360921					3.394
-2.94317								-1.13647
1.95661											-6.87093
0.120941											-5.71997
0.217411					3.89713
-3.38059								-0.667218
4.02978										-2.35049
1.83849	0.115434
0.169665						-10.9624
1.02596					4.33501
1.69531					3.37728
1.46869					3.68234
-2.13654										4.42264
-5.11706							0.605257
-0.091407											-5.962
-3.16154								-0.095581
-3.44143				5.66182
1.21713											-6.3859
1.18041											-6.33151
-1.79823									-11.1683
1.69728					3.29325
2.00091															-0.0875553
1.37128					3.57495
0.501093											-6.00056
0.577821					4.5001
13.1143			-0.60916
-1.23864	4.47679
0.0139212						-12.2818
-0.683123					4.10428
-0.460506		3.47812
4.44538										-1.15874
-0.63404		1.64888
0.386798											-6.32885
1.92337															-0.10914
0.769372					3.51804
-5.207							1.94312
0.481165											-5.88793
-0.405461						-11.9865
-1.05499		3.86126
-11.0291																	-4.41394
-1.34229		3.62118
-3.46571				5.79695
-0.464618		3.32063
4.17549										-1.10938
1.52001					3.56332
-0.965033	5.12145
-7.34761												1.3931
1.83022	0.173814
1.15416											-6.22959
-0.160231		0.299727
1.57509											-6.75721
0.194222											-6.20947
1.97921															-0.127338
3.75999										-1.50855
12.1663			-0.34781
1.10666					3.3966
-1.15242									-9.66979
-0.849636		0.424441
-0.00220759		1.83074
-2.54111	5.08388
3.61714										-1.41229
0.64131					4.39388
8.06517														4.28736
0.886864						-11.8607
1.43308						-11.3012
-0.56218		2.65453
3.86953										-1.07568
-1.04435	4.29959
3.88773										-2.40228
-0.635429									-12.2408
-6.43496							0.467962
1.80081											-6.61272
0.689294						-11.5401
0.93879					3.52793
-0.524893									-12.2319
1.51044					3.38706
1.1687						-10.8354
-0.451405											-6.30031
-0.516964		2.78782
2.94232										-0.519827
-2.95134								-0.3245
1.40105											-6.38125
-4.12109				4.96901
3.07002										-0.638544
-1.6043	6.82126
-1.19213		3.64062
2.19547															0.83497
-0.814373		3.49523
-1.06197						-11.7668
4.76207										-2.75121
4.16138										-1.51377
0.705833					3.54511
-8.45408													-9.08011
-0.415553		2.53474
-1.16845									-9.62431
0.322498											-6.30713
-1.64996									-10.4021
-10.9776						-4.36343
-0.516685		2.78388
4.23752										-1.36289
0.509729					3.08189
-1.21537									-9.40531
2.18056															0.862665
-0.885459		3.28485
-10.9682																	-4.35242
-1.43987		1.35372
-0.014179											-6.14384
-6.50809												0.522667
-1.30916		1.20894
3.40293										-0.617107
4.77832										-2.27558
1.58027											-6.38742
-3.52861								-0.304581
-0.670249									-11.8819
-1.22937	3.96614
-0.306015											-5.88589
1.58448					3.3463
-2.37352								-0.194292
0.937684					3.75414
1.63931											-6.17239
1.33661					1.7178
-0.430695	6.22405
0.310564					3.76809
1.69096						-11.6862
-1.36013		3.90559
-3.40345				4.54008
0.873506					3.36717
-3.04373																3.01837
-1.56455									-10.2025
1.6903					3.43203
-0.12228					3.89153
-0.389849											-6.12747
-3.42716								-1.04105
1.9581															-0.0782153
-0.367785									-12.0375
0.120828		2.27623
-5.29096							2.12784
-0.602612	6.53022
0.642796					3.42643
1.62522					3.24674
1.00482					3.62031
-1.25651		3.34147
8.17259														4.39304
11.4684			-0.788931
-0.721684					4.2449
1.05756					3.33419
4.01364										-2.56589
-4.71578				4.90298
-0.357506		1.75464
4.72583										-2.64018
-1.6566								2.77794
-1.38101	6.88463
0.852453											-6.09927
1.69215						-12.4451
-0.138196					5.7784
0.865448					3.65472
-3.66619				5.52011
1.8574											-6.82887
8.12527														4.40495
0.980684						-11.74
3.86523										-1.41946
1.7217										3.14925
4.45932										-1.33188
-0.147762		2.832
12.4771			-0.27905
-1.06481		0.961886
12.0791			-2.67069
2.88661										-0.641075
3.94537										-1.51913
1.27825											-5.54724
-1.43448									-9.86976
-1.78002	4.1814
1.58848					3.5215
1.60881					3.60723
1.90842															-0.187937
1.56137											-6.53417
-7.24168												1.5292
1.27514					3.28324
-3.07157									-10.4921
-1.79915		1.36358
1.19371					3.75603
0.0569525											-5.76321
0.0840272					3.69055
0.804673											-5.76005
1.89042															0.112608
1.77837										3.04383
3.84133										-1.10783
2.41485															-0.20904
-3.17171				5.13143
11.8768			-1.29278
2.13258															0.0478732
-1.8997	6.87484
3.10086										-0.795604
-1.29385									-9.66531
-0.389901											-5.84474
0.963619					3.88258
-10.9046																	-4.28675
-0.480481		2.81219
3.85936										-1.41299
-1.33727									-9.76091
4.24781										-2.78569
0.170725											-5.91327
1.14483						-10.9818
1.3302					3.3873
1.58794					3.51592
-3.4748								-0.0473291
1.02949					1.84272
-4.17275				4.8751
8.25639														4.36652
-1.80891								2.52368
4.12385										-1.22824
-0.624408											-6.88239
-0.0414943					2.84074
8.1837														4.44697
[truncated: 17,278 more rows]

## Sheet: Fig1e
Fig 1e
UMAP_1	G1	G2M	S
-1.45237	3.5121
8.09674	4.30127
1.97751			0.127024
-0.276811		-5.92277
-0.749258			-11.841
-1.42254	1.67424
1.91712			-0.357243
2.22526			-0.203141
-0.513161		-6.08359
0.236334			-5.75293
-5.81466			2.04012
-1.33873		-9.50992
-1.34808	-9.41215
3.03065			-0.500283
4.14161			-0.961089
-1.02064			3.49164
0.90208			3.88398
0.535306			3.36981
0.0253466	2.16681
12.289		-2.52142
-2.82086	-10.4127
1.48226			3.51232
4.32513		-1.64289
-0.238662			1.71755
-1.51572	1.11738
1.94095		-0.181392
-1.78548	4.21161
-1.80606			-10.8466
-2.10519			6.56373
0.198511	5.24249
-10.9795	-4.36263
1.5644		-6.39124
-10.8858	-4.2654
-1.42508		1.32224
-3.4711	5.78103
-4.60096		4.8614
1.24217			3.31124
1.66011		3.45066
-0.521606			-6.14935
-5.42936			1.79864
-0.0731257			2.23763
1.95083			0.0305874
0.300349	-12.4831
-0.228851			3.41417
1.86429		0.181188
12.1392	-0.405109
3.68642		-2.08288
-2.55092	0.592928
0.318691	2.42471
-0.151325			-5.99436
1.91599		-0.141441
-4.43576		1.28835
-1.24948			4.27962
1.61859		-6.75939
-2.39581		-0.375131
8.40663	4.38337
-0.399008	3.18964
-0.0395135	2.35525
-1.19754		-9.71279
-0.287813	-12.4347
1.37629	-11.4454
0.704617	3.04301
-0.44369		-6.03863
2.39222			-0.198881
1.259			-11.9389
-4.7414	4.92425
1.10064			4.00772
1.66416	-6.69059
-1.62164	4.58116
-8.58237			-9.13872
-10.8918	-4.27203
-10.9158			-4.29769
1.94505			0.0475693
-0.165688	4.48034
1.44398		4.10285
3.60311		-1.53845
-5.8512	3.87793
2.10189			0.115752
0.752125			3.34647
-0.263073			-6.46355
-0.328157		-5.98238
-1.65484	-10.3776
-2.27049	0.563597
2.43397			-0.173479
-0.554979		-6.13578
-2.04447		0.614869
-6.19118			3.64294
-3.59993			1.33439
-5.09358		4.85483
-1.70398			4.09591
-1.20236	0.981772
-8.56537			-9.26642
-0.149362	-6.16641
2.76005			-0.472525
-0.346439			-5.86054
4.48976			-1.06409
3.97675			-0.917782
1.66698	-6.45956
-2.9806			-10.4645
1.20137	3.54617
-0.331934		1.88372
-10.7811			-4.14583
3.91431		-2.37065
2.98704			-0.468137
0.819649			3.86095
0.303199			3.0999
-1.43569	0.904323
-0.57211		2.68388
0.115307		-6.32435
12.2735		0.552551
-3.50797		5.38186
-5.49768			0.146631
-1.42578	-12.1189
-0.171502		-5.69523
0.525404	-12.5253
-3.73352	1.0333
-2.54849		0.472536
1.71234			0.305482
1.94615	-0.113143
1.35526	-6.50227
1.5271	-6.60548
1.96931		0.00514336
1.74237	3.32974
3.18769			-0.486161
-5.94886	3.75876
-0.0441431			-12.2277
0.406465	3.43056
1.15348	1.992
4.17384		-2.74131
-3.26456	5.89108
-10.9516	-4.33427
0.921527			-6.2405
2.06975			0.196372
12.8008			0.862883
-0.0476689		2.35173
4.13878		-2.41618
0.0557236			-5.66606
8.05637			4.7852
-3.35641			0.996102
8.07771		4.35174
1.27247	4.6425
0.870575		1.42295
-0.368944		-6.48795
8.00193			4.55277
1.28334		-6.20469
-3.53418	5.6902
1.64029	3.36959
0.0484166			3.78424
2.10413			-0.0963586
1.42602		-6.75705
0.0080774		3.60503
0.10461	2.39317
0.305142		-5.80267
-0.450481	1.73516
-3.80123	5.49579
3.38712		-1.5099
12.4454		-0.15094
0.260141			2.54892
0.833269			3.6814
-2.09636			4.27802
1.17681	3.98118
11.9793	-0.0588303
-1.30416	-9.49951
12.589			-3.21141
-0.375023			-5.95868
-0.812965	3.38427
-0.691689		-6.94366
1.52134			3.81261
-0.348054		-5.86262
-1.75235		0.936916
3.08941			-0.452824
0.88191	3.38315
-0.870902	3.32426
4.23684			-1.14431
4.74041			-1.26276
0.0612019		-6.43218
1.68862	0.571966
-1.76206		-10.5987
2.19595			-0.0440101
0.527588	1.7266
-0.305873			-5.79698
1.8693			2.79588
2.3049		-0.0972901
1.46608		-6.30131
3.87719		-2.38414
-3.06698	5.29265
11.545	0.0112404
12.8182		0.749289
0.266946		3.30736
-0.549689		-6.39116
-2.79386			-10.7432
1.48549	3.72343
2.18547			0.864748
-0.276555		2.2216
0.151691		-6.22596
-0.914157	4.07641
-10.9595			-4.34176
4.29782			-0.982584
1.56822			3.27937
1.58167		-6.37244
1.41005		3.53496
2.01909		0.00711863
1.17971			3.95044
-3.09954	0.498308
3.98086			-0.785671
12.313			-2.51119
4.122			-1.10481
0.234441		-6.12706
-5.77602	3.80843
2.73466			-0.536738
7.89821			4.85858
4.01061			-0.983742
12.6326			-0.729442
4.65011			-1.20852
-0.952641	4.02608
12.0185	-1.08084
-7.37401	1.22494
-0.247887	1.32198
0.283579	3.99223
-1.68629			-11.9559
4.31183		-1.50409
4.73147		-1.27826
-4.92901			4.34088
1.46708	3.5491
1.94789		0.0568189
-5.22074	1.96506
1.26706		-5.65755
8.27786	4.42521
-3.9432			4.6725
1.75952		-6.66933
-8.65125			-9.368
8.05413	4.73016
-0.442209			-5.93823
1.43803		0.88451
-0.842767			3.46643
1.01566	3.23359
3.62593		-0.775974
-0.240088	6.33775
-3.70288		5.48481
-4.12418		5.22481
-3.62118		-0.952172
-11.0603			-4.44593
7.84233		4.76002
-1.47558	4.20139
1.92071			-0.187881
-0.913442			1.61097
0.69486			-6.06849
4.01455			-0.851445
-1.08954			3.70038
1.85926			-6.87156
8.15222			4.68636
1.20247		-6.59626
-1.80423	-11.686
0.139231	3.04297
1.67004	-6.50133
3.65316		-1.58351
1.68163			-6.66985
0.490298	4.34428
1.81011			2.84217
13.1031	0.00974704
-0.481338			4.40365
-1.82105		5.32978
4.45578		-1.83122
4.3746		-2.80218
-1.8181	-10.5572
1.91023		0.0734589
-0.315345	6.08109
3.81087		-1.62912
1.76392		-6.48585
-1.36756	-9.71081
-0.508973			2.80577
1.22807	3.47622
4.8875		-2.40581
2.24285			-0.220027
12.3792	-0.0370661
-1.72043	-10.096
-10.9815			-4.36366
0.337442	-5.79513
0.617944		-6.31611
-2.02917			0.0707103
-10.9963		-4.37989
-2.9085	5.22561
-0.0819262	2.47181
4.07728			-0.841879
1.79016			2.97434
1.72934			-6.6425
0.683797	3.40813
-0.125171			-11.8979
-0.826844	3.43951
-0.0338559		2.33744
-5.02913			4.44247
0.456371	2.73286
-10.8958			-4.27742
0.1994		4.50294
0.880814	1.39055
0.22164			2.70008
1.46875			3.31918
12.0248	-2.29802
4.16683		-1.49152
1.24392		-5.48813
2.8584			-0.482801
4.84493		-2.63742
-0.219383		-6.19627
-0.216555			-5.8664
-3.36879	4.48954
13.5554			0.470515
3.86111			-0.82989
3.84796		-1.85746
3.33287			-1.23059
1.53726			3.55459
-1.61248	0.824496
4.11503		-1.5398
0.702371		-6.25254
-5.12931	4.16479
-1.30417		-9.47071
4.47192		-2.05166
1.9272			-0.506412
0.684458		-6.24572
-5.07165			4.23556
-1.02103	4.2139
-0.223419	-5.984
1.5353		4.17934
1.48268			3.58486
-6.26614	3.49601
1.06559		3.64902
12.9426	0.405679
-8.97879	-9.48768
2.029			-0.623329
-0.719022	2.72322
-2.28688		4.4987
1.59604	0.663054
12.0538	-2.67707
1.46357		-11.6105
3.75416		-2.19312
-1.8835			-10.9386
-0.0735901		-6.1708
-1.3862			4.17431
3.89623			-0.765325
1.38339	3.59652
-0.89366	2.87602
1.96589			-0.170103
-1.3595		3.88384
1.97856			0.0774881
-8.53832	-8.98596
-2.49959	1.01658
-5.60045	0.0964075
4.01814		-1.87544
-1.11664	2.62832
-1.81267	-10.4073
1.51587			-12.1895
4.25001			-1.28092
-0.0554457	2.09455
0.171779	-5.72847
4.91921		-2.0012
8.00814	4.49589
-2.28026	0.586907
-1.69127		1.43624
12.613			0.753725
-5.54604		4.66065
2.8633			-0.358822
-10.9044			-4.28919
-0.0808527		-6.46484
-1.59677		-11.0913
13.1687	-0.595392
1.25529		-6.32702
2.53386			-0.227042
-0.315284			3.48952
-2.99513			-0.734177
1.60516			-12.276
-1.22867	3.33875
1.8586	-0.008964
-3.29792	-0.398762
1.94812			-0.33019
0.63912			3.56449
0.565621	-6.28096
1.54063			3.73991
1.0324			3.38758
3.80025		-2.44514
-4.87005			4.68628
0.0872817			2.52597
-2.94683			4.77571
-3.22949	5.70237
-0.0725321	3.28609
1.45805	3.09002
1.93797	-0.108739
-1.21454		1.49605
0.406353	3.30679
4.13021		-2.29875
4.14473			-0.980831
-0.300478	-11.9892
8.07461	4.95666
2.14476			-0.240157
-3.51534	-0.199974
-3.61221			1.26994
1.87062	-0.228296
-3.89025	4.58665
-3.53566		0.86583
1.75202			2.91668
4.04797		-1.24488
8.31838			4.46687
2.00711			0.104231
-8.39561		-9.00752
0.752021		3.46653
-1.2304	-9.56019
3.86769		-1.52224
1.8894		-0.0282155
1.69503		-12.1946
1.92292			0.0678201
-0.378201	-5.75485
1.63475		-6.33793
1.23319			2.96168
-0.248388	1.98411
-11.0191	-4.40288
2.07686			-0.0587995
1.58007			-6.74107
8.1832			4.71565
-0.201248		4.34479
1.93904	0.220463
12.1804	0.14591
4.1357			-1.33841
1.6045	3.33384
2.86745			-0.534238
-0.251699	3.73816
0.0408001	5.9713
-0.0204645	2.67121
1.18917	3.29005
-1.81667	4.44243
4.62887		-2.51311
1.68009			3.4101
1.00996			3.61685
1.46504			3.4638
1.94381		0.0841014
2.10813			0.0633523
0.0341514	2.33718
0.20996	-12.6248
-1.24991			-9.33733
-0.48489		-12.253
-1.51864			-9.84714
-0.0951965			6.41849
0.678325	3.01283
-0.484036	-12.0788
-1.29994		-9.42911
3.2689			-0.66971
0.734684	2.75766
3.99704		-1.8181
-0.511662		-6.11754
-3.77484	5.48231
3.98625		-2.04349
0.648039		-5.85409
-10.8924	-4.27687
-0.662298	-11.7052
-0.212847			-11.8579
1.97053		-0.132855
0.576258			-5.8763
1.51601			3.74134
-0.297054		-5.76581
4.2629		-1.15478
1.01236	3.68997
-0.0715433	3.62173
4.20771		-2.75929
-1.60542	6.99869
-0.569746		2.454
-0.54272		3.30107
-0.437764	-12.3069
-2.62568		-10.7396
-10.9787	-4.36185
3.70166		-1.35174
-11.0877		-4.47261
-1.6617		-10.6524
-0.446586	4.15992
-7.2334		1.31663
-0.268371			-6.13286
-11.0336	-4.41844
1.67525			2.77494
-0.645664			2.91023
4.16584		-1.00913
-0.522265		1.53249
2.17496			-0.128643
3.07486			-0.677018
-0.720534	-12.3841
-0.379138		-6.01198
3.36926			-0.481607
-2.14372	0.142298
1.65037	3.36218
0.512366	3.46135
-4.827	4.90237
-0.653022	-11.3601
1.7596		-6.77992
-1.65653			1.01159
12.9308			0.55842
-1.32912		4.70414
-3.09303			4.82586
-3.5756	-0.969474
-2.83272		-10.8019
-0.184111			-6.10994
4.3099		-1.94101
3.96853			-0.933821
-0.29432	4.27301
-3.08249	1.1908
1.62542			-6.21736
1.90467	0.138468
-0.601362		3.26487
-3.17092	-0.716273
0.00183439		2.75028
4.40191		-1.70543
13.0727			0.468984
1.8346		-0.283501
-3.04933	-0.192131
-0.227963	2.19043
1.55267		-6.28329
-5.16288	0.567195
0.32357		-5.90774
2.00812		-0.0450432
-10.93	-4.3145
-0.0978511	3.53974
-3.10916	-0.590466
-0.633235		1.77763
4.77728		-2.75265
1.81566	0.160202
3.85774			-0.81157
1.90557	-0.536614
-0.653363	-10.7704
-1.34369	3.83625
-7.25433	1.27586
-2.8017			-10.4533
-0.112039			-5.89141
0.961849			3.51435
2.37388			-0.184477
4.04622			-0.959031
3.82971			-0.989057
2.02457		0.0506517
0.735798			-6.19618
3.53424		-1.52372
-1.17451		3.30841
1.4113		-6.68597
1.6586	3.36778
0.0765581	3.71939
-0.332027			2.61591
3.75965		-2.36251
4.09017			-1.25616
4.08005			-1.04462
-1.81847	-10.5113
-0.402853	-12.2343
0.440567		-5.91418
3.2045			-0.368437
11.8147			0.206958
0.11156		-6.41954
-0.0533521	3.36984
0.0415175	-6.17555
-0.501226	-6.58673
3.44574			-1.03482
-11.0024		-4.38807
3.24464			-0.402063
-2.96542	4.33193
12.9111		0.493031
-8.51716		-9.14747
1.56301		4.1214
0.821279		3.3902
1.59994		-11.6156
4.84498		-1.56794
1.66599		3.27172
0.311486	3.5633
1.33436		-12.2712
-0.706722	5.0204
1.54925		3.31768
2.62966			-0.311961
-0.768239	2.71002
-3.80112	5.62046
-1.29542		-9.68078
-1.11124			2.07627
12.6443	0.366084
1.70972		-6.51449
-0.284923	0.789327
1.70958	0.204063
1.96703	0.0887877
2.60202			-0.376499
-6.26705			3.43259
1.90275		-0.181645
4.21437		-1.00277
1.32785			-11.394
3.94219		-2.2616
-10.993	-4.37686
4.12584		-1.52335
-0.208077			-5.82819
1.12469	-11.965
2.24864			-0.112147
1.71101		3.33066
-1.75762			1.34177
4.4629			-1.11857
1.94111			-6.83205
2.08806			0.0262003
0.134998			3.25255
-0.646261	-11.8909
11.748	-0.778897
-0.431452		-12.0875
-1.42368	-12.1573
2.08523			-0.183856
12.9294	0.115591
4.13375			-0.919855
3.83409			-0.92163
0.545652			1.4539
8.17228	4.38166
4.06397			-1.00045
0.417599	3.09482
-0.214486			-5.71384
4.51518			-1.14971
0.688037			3.31722
4.18131		-1.10261
1.85129			-0.144487
4.48553		-2.72735
-0.164101		-5.6915
-1.69092			0.549199
1.62667			3.17895
-10.929	-4.31384
8.01636	4.22505
-1.09136	-12.4653
1.98628		-0.477153
-2.81188	-10.7348
-5.20122	0.77932
12.0795	0.266144
-5.12288	4.10857
-1.74007			4.62089
-4.45425		4.51649
1.51659		-6.57107
-3.25861			4.48405
-2.18114	-10.9583
-0.779299	3.68304
1.59673			-6.35212
-0.880609	3.47781
4.52944		-1.71038
-3.10826		1.28305
0.488201		-5.9128
-10.9518			-4.33512
-1.09394	3.64357
2.00167		0.169139
1.97328			0.0709164
3.81791		-2.41985
0.153186			2.96248
0.555093			-11.3919
-1.48388	-10.0372
-4.11388	5.26821
2.90587			-0.375487
-3.45791	5.70605
3.72941			-0.968944
-5.15331			4.32022
1.01121			-12.1799
1.75828			-0.0590386
-0.525084		3.21978
3.78825			-1.32769
4.5594		-1.78349
0.152722			-5.96859
-0.115939			-5.72282
0.672718	3.40916
0.534022	2.7578
11.5832	-1.08981
3.35111			-0.517156
0.0413341			-5.64266
0.484711		-5.7863
0.691111	-6.23399
0.397566			3.28877
-6.3122			0.497525
-4.19853			5.20167
7.96888			4.64292
3.56149		-1.69777
1.09166			3.33082
1.41867			4.15707
3.15927			-0.646447
2.56609			-0.288744
0.940328			3.37767
4.21976		-1.66051
3.53594			-1.01644
-0.173459			0.271249
0.434481	2.60297
1.58892	0.833024
-0.529244			3.35148
-3.622	-0.104197
4.13888		-1.02763
1.55001		-6.54658
-5.37059			0.398976
-0.192181		2.41931
-5.38034	0.705763
3.18012			-0.47383
3.94854			-0.826065
-3.46028			-0.0556562
-0.976518	-10.7134
1.93488	0.829143
1.52711			3.50354
-0.194899			3.39792
1.22323	-11.7639
-0.492303			-6.12603
-0.327921			2.5203
1.38002			0.999307
4.44738		-2.66808
11.3713	-0.957279
3.92547		-2.18718
-2.74557		-10.7829
1.913			-0.186066
-0.185052			-5.94712
0.575298	-11.7156
-1.22744	4.59016
2.97369			-0.460687
-0.461442	-5.77831
0.348728		-5.86451
1.5573			3.3794
1.67271			3.83888
-2.31626			6.57591
-0.859092		4.44323
-10.9504	-4.33439
1.6632			-6.56937
3.83396		-1.79516
0.979681			3.82129
2.11669	-0.0270433
1.33011			-6.25857
2.17913			-0.0428808
-3.53438			5.18585
-0.368627	4.23447
4.63926			-1.17713
-0.484256			-5.90129
-5.13026	4.73623
-5.00878			4.35516
-3.00635			5.42339
-2.4416	0.155954
0.806811		-11.6082
-10.8441	-4.22248
1.78651			-6.75971
-0.293819	-6.47858
11.7074	-1.26494
1.90264		-0.223102
-5.95113			4.26994
0.633254			-5.68678
1.25871			-11.5444
-0.332335			-5.96478
-0.168665	-5.80262
-3.65682	5.74809
1.09484		-6.38842
4.27722			-1.10085
0.435882		3.48425
4.10466		-1.45876
-0.426656			4.56313
-1.0784			4.83695
0.773866	3.62699
0.21945		-6.41213
0.0957468			4.18951
8.05393			4.55187
-10.8808	-4.26703
0.668113	-6.52983
-0.409114			1.71107
0.401265	3.23272
4.15287			-1.25307
4.4736		-2.94336
-0.133068			-5.70787
-1.25527	3.79454
4.8232		-2.32499
-8.55506			-8.95765
0.449294			2.7522
1.59305			-12.1767
-0.698494			-6.79663
0.209984	2.69317
1.187			-5.48122
-10.9873			-4.37358
2.05086		0.0818544
-10.7914			-4.18345
-0.31677	2.53766
-3.44683	-0.0723413
12.6656			0.330309
8.1252			4.4762
1.97962	-0.547296
2.18511			0.865839
0.967189			1.50958
3.87026			-0.861984
3.04767			-0.419088
-0.336756	1.69822
-0.445925			-6.17154
0.630516	2.63579
0.347387	4.00705
0.012196		-6.01988
-10.8907			-4.27602
3.91579		-2.47097
-11.0394	-4.42359
-1.90456			5.04205
-2.60975	6.46544
3.6152		-0.561571
1.39107		-5.74748
1.79945			-6.64978
0.0810075			2.31422
0.730686	3.69803
-3.31254			1.27274
-0.48663		2.87088
1.20374			3.47696
-3.17677	-0.101632
1.93926	0.235484
-3.65721	0.5178
1.55824			3.72649
1.70775		-6.51171
3.67251			-1.53095
-10.9652	-4.34872
-2.31157	-10.4033
-0.312713	-6.48044
-0.245719		3.6221
-3.98813		5.359
-1.46488	-9.76694
1.8667			-0.174947
-0.0493459	-10.8304
0.0369351	-6.15025
-1.74507		-10.1254
1.67055		-6.43834
1.97753		0.119108
-10.962	-4.35174
-0.517602			-6.03191
-2.75786			-10.6319
-0.540317	-12.1914
3.84636		-1.36167
-0.401723		-5.9555
0.250072	2.69092
12.5332	-2.36371
2.92064			-0.371075
2.00525	-0.461874
0.79175	1.68743
0.199739	3.72243
12.4231			0.332417
1.89429	-0.114662
0.974543	-12.2847
-0.382286			-12.1504
1.04962			-6.32103
1.69403	3.19292
-1.67606	4.28232
-0.942833	6.71451
-0.255724	-5.81505
0.798118		3.33863
-0.250369			5.41358
1.36927			-6.4055
0.670859	3.53454
-3.17848			5.56975
-3.58255	-0.261184
-0.192147			3.16153
-1.2778	-9.62752
0.348544			4.45384
-0.251057	-6.47503
-1.96188	6.73869
0.819254		-6.09946
0.251837	3.74123
1.38233			-6.54026
2.12125			0.0555399
1.31398		-11.5086
-1.9041			5.08313
3.86797		-2.33262
-3.65926		-0.260765
4.13954		-1.4824
-1.73702			4.25741
2.19975		0.872852
-0.598144	-6.50083
4.94471		-1.99007
1.30846	-11.2567
-5.29185	4.71592
12.6976			-2.27921
1.26552	3.58537
-0.192954			-5.66499
3.91078			-1.35159
-1.29914		-9.72019
4.08967		-2.55752
-4.67095			0.357025
4.07898		-2.82948
0.58961		3.35242
-0.504457			2.47087
1.44521	-11.8958
4.38899		-1.76011
4.1674			-1.41615
-0.429986	-6.71135
-5.98536	3.91422
-3.11675			5.93202
3.72071		-1.65473
0.108263	3.04934
-0.482879			-6.23149
0.739355	3.33861
1.00129		4.66964
-1.65872	-10.5365
12.6477			0.56838
-0.112512			-6.52309
1.85117	-0.0909052
1.69516		-6.47875
2.76939			-0.398195
-0.0640082			5.88264
0.738165		-11.5381
-0.524417			3.64798
-0.536813	-6.22371
-0.452625	1.7961
4.78966		-1.74117
4.11535			-1.36179
-3.54548		5.70373
4.21928		-1.21491
1.82847		0.0729679
-3.43536	-0.728056
-0.308596	0.378841
13.1529		0.764868
-2.11546	6.83218
2.01013		0.0504257
0.108769	2.95391
-5.72597			0.134611
-1.62289			1.03442
-2.4456	6.56379
-3.11518			-0.269947
-0.467963	4.21093
0.685067	-11.3403
3.40647			-0.591603
1.87749			0.0732405
1.19373	-11.1085
0.0434705		3.36817
-0.268173		0.519243
1.35395		-5.54859
-0.580201	-12.231
1.51471			-6.32077
4.60155		-2.52675
-4.08579			4.4409
1.87788		-0.157761
11.2559	-0.736613
-5.53162	1.58232
0.974263		-5.7579
1.46306			-12.4185
-7.22886			1.22863
1.98302			0.165904
-3.59838		0.893693
8.30675			4.32254
-1.99319		-10.9981
-0.410575	-6.14434
-2.99164	-10.7127
0.463091			3.45873
1.43458	-11.635
0.578964	3.34268
0.509709	2.71531
-1.63636	2.6443
0.887491	3.49336
-0.953297	4.24184
12.7023	0.727291
3.43166			-0.546393
2.71043			-0.41748
7.96237		4.94319
3.95167		-1.10601
-11.0028	-4.38693
1.48056	-6.54416
3.90836		-2.29927
3.88202		-1.41514
-0.356734			-5.86437
3.07131			-0.629629
1.08483	3.57795
-3.671			5.15711
-5.26817			4.37056
1.95163		-0.0605318
1.15277			-12.067
2.00786		-0.0575688
0.121168		-6.29632
1.28899		-5.58412
0.679439			3.81432
-0.1817			-6.36303
0.70102	3.45909
1.00276			4.94551
-0.383938		-6.15047
-0.362881		-6.41628
-0.355292		-5.8073
-0.0830662	3.78569
-1.19592			-10.1019
-0.902279	1.57805
2.14354		0.904331
1.30203		3.60007
0.176068		-6.05302
-0.977916			-11.6142
0.0633115	3.63843
12.117	-2.62257
3.66976		-1.89652
1.60631			-6.51405
-1.06661			1.41311
2.00608	0.0893534
-3.92613		5.2793
-2.95121			-10.5399
1.96654			0.182162
-0.598893		2.86692
0.725869	3.16296
1.51216		3.6244
0.320508			-5.9786
-0.580994			2.04641
-1.51405	6.62471
-0.165514			2.21536
3.80458			-0.619446
3.46905			-0.556894
1.1487			-11.9853
-0.0968483			2.52005
1.63337		-12.4223
8.21023	4.73283
-0.526697	-6.22768
1.57845		3.58206
0.720968	3.26759
-0.282409	3.41744
1.37657			3.38413
12.5369	0.115963
1.15996		-6.19701
-0.575838			2.77168
-2.49969		0.749786
2.042			-0.0167141
1.91393		-0.128759
1.59674			3.532
3.60229			-1.10177
0.218567	2.78247
1.4542	3.46543
-0.00566534		-5.73674
-1.30415			-9.4523
1.97957	0.0116032
-0.22471		-5.77011
3.88109		-1.95815
1.92925	-0.0755471
-1.424	4.15946
-4.77558		4.47625
2.18293	0.883962
-0.4208	1.64224
4.03155		-2.71375
0.690865	1.70478
0.177741			-5.73983
-0.277416	4.01296
1.95237			-0.12716
-8.63811	-9.01767
4.84406		-2.49586
-0.800187			2.5406
-0.585799	4.66252
1.65551			3.3234
4.25909		-2.52961
-5.00667	4.08224
3.87842			-0.89154
-2.69228			-0.077871
-0.89789			3.52391
4.12931		-1.17769
4.84712		-2.63384
-2.48999	-10.6663
0.00227394	3.6577
-1.72095		4.59051
0.462783			2.64797
1.44411		3.82249
4.09336			-1.03837
-1.517	-11.7754
-0.9786	3.13047
0.472492	2.67083
-1.43477	1.43309
0.757347	-11.3427
-5.69389	4.20609
-0.175907		-5.76586
-0.603856	3.48976
-1.51435	4.75618
4.91121		-2.28953
1.24798	-6.39053
3.40132		-1.48434
1.1826			4.61467
-3.29247	5.25781
-0.412639		-5.84618
4.65358		-2.24231
12.7886		0.410554
12.1695			-2.57557
2.78474			-0.36339
0.582579		-5.88503
-0.165753			-5.70985
-0.8116			4.16785
-2.97244	4.04011
-2.06526			4.68624
1.79317			0.168682
0.0443494			2.76763
-0.553016			2.70551
0.218429		-6.17753
-0.586368			3.91127
1.71012			-6.41894
3.01542			-0.613663
-1.78232		-11.9382
1.9473			-0.086469
-0.447933		2.57787
1.42955		-6.37607
-4.2828	4.52316
4.47105		-1.5928
4.15612		-2.35308
-0.625421			2.14165
1.77442			2.92254
0.874817		-6.14877
-0.719016	4.78164
11.9785		-0.494206
4.57865		-1.3433
0.0181068	3.91598
-1.80185	6.80559
-1.21085			1.06564
-0.583416	-12.0883
11.9169	-2.38862
-10.9578			-4.34199
0.466513	-11.2454
0.123982			-10.9379
12.0215			-0.369445
0.120058			2.7564
8.16458			4.59682
1.00302	3.87715
-8.83528	-9.38566
-2.60901	1.51425
0.244868			3.28339
0.0251009		2.82614
-1.77688	0.887037
-0.143037	3.5667
2.06604	-0.499879
-1.92389	0.673669
3.45522			-0.661282
-0.366819	4.27651
-10.8575	-4.23741
1.13687		3.73195
0.230848		2.86985
3.74491			-1.2708
1.91865		-0.222789
-6.27684	3.99906
0.583573			1.84439
0.59219			-11.1922
0.367263	-6.3755
4.6357		-2.39998
-0.815606			1.63381
1.77179			2.86882
-1.05402	3.02295
-4.08466	4.84137
-3.91848		5.21873
-0.0623442	2.67804
1.96441		0.151812
4.27883		-1.83747
-0.0565121	2.5876
-1.21685			-9.7222
-0.386693		-5.86794
0.329004	2.78953
4.33407		-1.86767
-0.489546	3.52346
4.24259		-1.62848
-2.82094			-10.4135
4.62005		-2.39468
-1.31788	4.3009
-0.172658	4.0151
0.524578	2.70948
3.70782		-2.28225
-3.40696	5.227
1.69207			-6.47458
-2.85945	4.72652
0.234298			3.03818
-1.49656	4.88177
-5.41054	0.326628
3.95849		-1.23578
0.0703974			2.90582
-10.9685	-4.35346
0.52744			-6.02501
4.1102		-2.2587
-3.68467	1.06476
0.943193	3.60931
-10.9466			-4.33113
1.619			-6.75119
-0.46287	1.86807
-0.600421	-12.2598
2.18911			0.837084
4.64215			-1.1716
-2.70003	-10.477
2.1695			0.861103
4.15225		-1.3994
2.02058			-0.218946
-1.18537		-9.69528
0.98474	-11.0879
-1.25101		-9.49858
4.15105			-1.0818
8.39298			4.46722
1.50708			-12.3109
1.77862			-6.52598
1.99949			-0.178442
-3.51931	5.39526
-5.03514			4.13251
0.746033	4.00778
1.87192	-0.0457672
0.252014			-6.22642
3.74722			-1.00363
-10.9131			-4.2967
0.810695	4.33573
-0.681187	1.93273
0.553699			3.30809
4.68126		-2.55764
-0.0462516	2.30444
0.0726504			1.71438
2.34229			-0.163785
-0.333861		2.29078
3.84489		-2.39702
1.33117	-11.7968
-0.116159	-5.85748
-6.30973			3.4721
-1.82732		-10.9178
0.179127		4.33751
1.21644			-6.42988
-0.706077			3.80375
-0.370593			2.79258
0.210198	3.31607
-2.46955		4.04275
1.71647			-6.45818
-5.25028	0.669446
-2.65191		0.568448
1.67959		-6.52478
-3.25317	5.42775
1.88967	0.198177
4.03229			-0.955031
1.89936	-0.143943
-0.969935	3.99312
4.27878		-2.87422
1.32178		-5.52604
3.05486		-0.531783
-4.31462	4.71685
11.7083			-0.738664
-1.25242			-9.49512
-1.58646	0.62063
12.4634			-2.09655
-2.71572			-10.6892
-0.149918			2.57615
-0.848745			2.4514
-10.9729			-4.35761
-2.80717	5.09709
-1.41226	4.45478
-5.24105			2.12372
-0.883336			4.42823
2.76434			-0.342158
0.822355	3.42125
-0.27948	1.96818
3.9977			-1.009
-0.316369	4.26343
0.0483155	3.47081
-1.15979			3.47944
-0.982142		2.93599
1.21309		3.58319
-1.02912	5.53249
4.10055		-2.30414
-0.190867		3.45652
0.166291		1.80601
4.73456		-2.57229
1.68392			3.44359
1.64471		-6.35818
1.4263	3.34441
0.682751	3.4582
-2.0606	6.6718
-0.664166		3.41119
-1.23867	5.1111
4.90814		-2.41632
1.4561	3.91215
1.53259	-6.36236
1.29031		-5.54379
1.34843	3.15592
-1.27058			-12.4931
0.446195	4.11205
1.13427			3.40015
-1.34579		-9.51488
1.67312	-12.2306
-2.44863	0.269687
-5.36787			4.46011
-1.70177	-10.3934
12.3665			-2.3722
8.23506	4.65568
-0.28792		5.7145
1.70346		-6.81361
-0.0674353			5.85385
-1.15501			3.16206
-0.466595		-5.91852
-0.652215			3.41262
1.13473			-5.64709
-10.9124		-4.30204
1.05467		-6.44821
-0.0502177		-5.66153
1.38224			2.88712
-1.6648	-10.2022
4.51312		-1.87077
-0.985493		2.77139
1.83929	-0.0124139
-0.00360342			3.69716
3.54243			-1.43047
2.55058			-0.307328
-0.143697			2.86931
7.95646	4.99737
11.6777		-1.3355
2.83122			-0.16669
4.06322			-1.01072
-1.83295			5.19255
3.90458		-2.43373
-3.12703	-0.525544
0.943321	5.15806
-1.56477			3.93208
1.47731		3.25116
0.307225			5.5546
8.04539	4.71385
1.69096			-12.5999
-2.58892			1.42816
4.15567		-1.50714
0.153982	3.5715
-3.14545		-0.406742
-0.673368	1.8428
0.114045	1.7664
1.57209		-6.33694
3.0398		-0.653106
12.5537	-1.11634
0.695292		3.38672
0.869806		3.42974
1.71578	-6.50423
-0.246102		-5.80909
-0.341963		-5.91056
-4.78064	4.98446
-3.72856	5.31257
2.99915			-0.606373
-1.23625	4.58255
-0.277659			-11.7134
0.167198	3.18411
-0.168503			2.18653
12.2221	-2.18259
-0.145494			-5.96558
1.90631			-0.350187
3.77644		-2.35932
-3.14669			5.09094
3.83738		-1.46853
3.00891			-0.391043
-4.46708		5.12406
12.3746	-0.682579
1.71211		-6.72972
-0.0855981			1.8454
3.53098			-1.44811
-1.54835	1.70263
12.1272	-1.67334
0.506851		3.57746
-3.43395			4.58934
-3.35596	-1.03885
1.48115	-6.58832
1.90101	-0.0340474
-3.76474	5.09231
-6.29786	3.58324
1.88945	-0.210177
-0.165065	1.89677
-0.0669103			3.71767
-2.46557	0.503262
0.800729	3.38539
-2.6921	-10.8297
4.51515			-1.10726
0.637205	3.45765
1.47944			4.08693
-0.270153	-5.93224
2.9921			-0.442228
-0.110392			-6.17084
0.204909	1.49344
0.669857	3.33879
1.33721		-6.42409
1.48863			-6.33422
12.7253			-0.251852
-10.9178			-4.29911
4.79882		-1.43692
-10.9193	-4.30105
1.3192		3.23875
2.10452			0.0380681
0.0846098			3.62819
3.78451		-2.1134
-3.66251	5.27512
3.88961			-0.922225
8.0821			4.55848
1.62237		-6.38391
1.50362			4.35299
1.31431			3.12022
0.270149			1.68826
1.5427			-6.40078
1.32205		-5.57623
-11.0123			-4.39616
1.62765			3.51429
0.0359163		2.9605
-0.753522	-12.5153
-2.14672	0.541107
-1.02687	2.72652
-4.57343	5.03411
0.594539			-5.9823
4.04152			-0.822896
-5.66271	3.7349
-4.65025	4.46354
1.94013			0.0376787
-3.47274	5.65477
2.87602			-0.429676
-3.88228	4.60655
-0.503301	1.9891
1.25169	3.30309
-2.21102	0.321286
-0.0843119	2.84532
1.51755		-12.2183
0.703717		4.40642
12.477	0.266437
-0.0440971			-6.17697
3.78033		-2.32567
1.54413			-11.3963
1.51078	3.79254
4.13396			-1.05727
0.876733			3.57399
1.16543		-6.64906
1.26588	-11.2503
-1.11943			3.44822
0.841171			3.37615
-10.9839	-4.36862
13.3363		0.622354
4.65926		-2.66619
-10.8574			-4.23299
-0.191776	2.27335
3.92059		-2.47879
3.6628			-0.761848
-5.29573	4.00924
-0.350764			-12.8512
-0.224952	-11.9155
-1.24649			1.69678
12.66			-0.774205
-5.543	0.37303
1.98329		-0.0716556
0.259671			-6.19663
-0.957726	4.40973
-0.646301		2.43071
-3.38512			5.87298
2.12051			-0.121924
-0.327976		0.356106
-3.68617	5.42296
1.33078		-5.53098
-0.0120964	4.23981
0.44854	2.75891
-5.20592	3.77391
1.65251			2.92622
-0.0187483		-5.80139
-0.254064		0.347169
2.89992			-0.510195
-0.906635			4.16727
-0.621538	4.18647
1.96303			0.066792
-0.662119		3.03052
4.16295		-1.78032
4.01786			-0.810695
3.97308			-0.994084
-0.844195	-12.2897
-3.9175			5.13028
1.6673	0.360149
-0.010957	5.79118
3.20221			-0.649436
2.01637	-0.0583506
1.99296		0.0172692
1.54107			-11.3065
8.17902		4.37926
1.91647			-0.17589
1.5616			3.45693
13.6135		0.569185
12.2786			-1.48598
-5.04561			4.43915
-0.406954		2.70335
1.28178		3.6786
1.23213		-6.38731
0.235599	-6.48492
-0.447572			2.58668
1.93549	-0.0288138
-0.111374	-6.06545
0.152021		-6.44292
-0.367805	3.27823
2.98037		-0.62836
-0.0702013		-6.31098
1.95883	-0.130372
2.04452	-0.0512559
-0.311065		-6.18626
1.4798	-11.7051
-3.9133	4.96177
1.24723			3.69135
0.288033			3.14384
2.92404			-0.320421
3.713		-1.98181
-0.31961	-11.6014
-0.377688		-5.96097
0.489581			-6.33474
1.68842			-6.42345
4.8811		-1.78742
3.97286		-2.42727
4.18048		-1.22123
-1.29086	-9.60838
-1.82698		-11.6978
4.41626		-3.07
1.66296	0.446608
0.141087		2.58066
0.06024	-12.5857
0.378609	5.91446
1.48555		3.25379
-6.09102	0.47241
0.812514			3.57432
0.258684	-11.4976
0.423377		2.65876
-0.539282		3.57564
12.4364	0.0159507
12.4242	0.222002
1.37535		-12.2153
0.916505	3.47758
1.51062			3.77772
0.344383	2.88519
1.72234		-6.43983
-1.53726	-11.8897
0.725518			-6.03027
-1.49536			-9.9017
-0.489191		-6.07238
-8.51823	-9.1382
1.92939	-0.181388
0.0225635		-5.84445
-4.04317		4.84239
-1.76801			4.52851
1.553		-6.35361
3.92765			-0.848634
-0.353658		-12.3087
-0.717014	2.47095
-4.02764	4.7387
0.768288	-6.07051
1.23089	4.07929
0.240961			-11.4285
1.94693			0.0990703
-4.26352	4.4886
-0.00621185		-6.58891
3.80955			-0.711017
11.7163			-1.94777
1.47788		3.33949
-0.74791	4.02477
1.24517			-6.33511
-4.21003			0.606997
1.41562			3.46957
-0.106313	-10.9438
1.33459			-12.5533
-4.67486			1.00686
1.32964			3.51163
4.87836		-2.37397
1.30522			3.7254
-1.57411			2.3968
-0.533922	6.73498
-4.00958	4.38049
0.840761		3.43798
3.81156		-2.43986
1.93835	-0.0302815
-0.808253	-12.5427
2.06997		-0.0686092
-0.232144	1.98815
1.78137		-6.52198
1.67078			3.34762
1.15457			3.61614
0.776829	3.52719
-1.28406	3.86319
-10.9871	-4.371
0.698302	3.32099
-3.99539			5.15674
-0.0516185		3.67776
-0.0307063	2.83908
1.32973			3.6752
3.76312		-1.54914
2.18392			0.858517
1.86997	0.0178235
-1.94324	3.77198
-1.66189	1.46943
-3.63228			-0.678535
8.07439			4.53644
0.908598	4.45209
4.1667		-1.35168
-0.0317398	3.7401
1.98293			-0.589271
2.97492			-0.41444
2.83613			-0.325957
1.9539		-0.103225
4.87283		-2.40512
-1.0106	3.25165
2.02506	0.0388486
1.89756			-0.191886
0.117036			2.84383
-0.206591	-6.0454
-0.428257		-6.41733
-1.37703	3.69476
0.2128	2.6108
-3.1592			5.83547
0.750307	3.41667
1.22624	4.00766
4.36848			-0.959631
-3.99272	4.47822
-1.73154		-10.8234
1.03488		-6.64692
-3.74362	-0.739101
-2.33174	-0.201555
-0.347323			-5.8184
1.53936		3.174
-3.30491			5.67003
-0.999616	1.79584
0.168408			1.75113
3.96061		-1.6658
0.607887			2.7873
1.9304			0.248494
-0.562843		-5.94634
-4.38148			5.08529
2.58866			-0.354895
0.041271		1.58227
4.73065		-2.52909
-3.68585		0.638646
4.38099			-1.22052
-3.18768	5.65052
-3.34251		5.53512
1.55053			3.39593
-3.23569			-0.647066
12.1682	-1.31239
2.78672			-0.153221
-0.304932			-12.1975
0.14472	2.33821
-5.40068		0.957892
-0.584068	2.52308
-10.7957	-4.17531
0.515254	3.62608
-3.69092	5.08983
8.08607		4.96357
1.65875			-12.2957
4.17531			-1.19217
2.64639			-0.323122
-0.3889	-11.8967
1.33357	-6.40008
4.24179		-1.4862
1.3233			-6.36162
3.87448			-1.66573
-1.71482	-10.28
-1.15884		-12.536
-0.435259	-6.19137
-1.6556		-10.5844
0.0286337			3.05712
0.202108	3.80908
3.31647			-0.615454
-4.05656		5.0002
0.0495081			3.27921
7.98558		4.85481
4.72977		-2.49686
0.181375	2.43527
4.19437		-2.75096
3.97383		-2.28212
-2.89066			1.64493
0.23174			2.44555
0.120096		-6.35761
0.548407	3.61483
3.96955			-1.213
3.5252			-0.645678
-10.9263			-4.31454
1.11246			3.62675
-0.234349	-5.86948
1.73575	3.05718
-1.38285		-9.76027
8.11898			4.53272
-1.58321			4.44421
1.93457			0.310477
-1.57447	0.742614
4.47531		-1.38118
4.89707		-2.3204
2.19056			0.887764
0.266239	2.68287
1.68908	3.42871
-0.355777	-12.1745
-0.299574	2.39074
-4.91516			4.83566
4.28016		-2.72089
0.0321025			2.87391
8.1509	4.57087
2.01153			0.00955619
1.78439			-6.50853
8.05968	4.8724
-1.34937		0.922047
-3.68738	5.47464
0.663838			4.33831
-1.85697	-10.9914
1.27599			3.57071
0.957653			-6.18504
0.172752			3.03816
-3.38426	-0.698426
8.35752			4.28833
-0.111119			-5.68931
-4.49106			4.6982
11.8414	-0.75441
-0.485789	6.16666
-1.99091			-11.1092
4.70524			-1.24666
1.69138			2.92568
-3.75557			5.26999
12.2649	-1.37971
0.333749	2.6717
-2.24214	4.81423
1.9576	0.181067
-10.8373	-4.22908
1.95766			-0.148354
-1.54795	4.21552
1.31467	-6.58868
-0.108572	2.0689
-6.35967		3.86313
-2.97158	-0.594397
3.74619		-1.14641
1.03291	5.08452
-0.35306			-5.83153
-1.84425	4.79016
-1.44476	-12.1974
-5.1255	4.72127
-1.4464	1.96717
-1.51183	7.04302
0.484891			3.84794
1.9819	0.0776449
1.87314			-0.25962
-4.60962			4.52657
1.33147		3.26251
11.6579	-0.653583
-5.52935	3.94645
0.271438	3.09526
0.659502	-5.97567
-0.410154	-6.18387
-10.982	-4.36702
3.83088			-1.2284
0.93733		4.08385
-1.60152		4.41496
4.6166		-1.28708
3.90852		-1.56631
-10.9983			-4.38209
1.23997			3.67149
-0.354154	2.88163
-1.59681	6.67512
8.38557	4.57504
0.764176	3.84971
0.989305	3.45639
-3.19069			-0.552742
1.42357			3.52572
-0.668835	-11.9094
-3.91476			5.14621
3.28825			-0.600998
0.376419			-6.03543
-2.95857			1.45462
1.16257			3.51964
-2.56623		-10.463
-1.06102	3.52144
1.4596			3.81304
-3.66542			5.60237
-0.443364		3.51704
1.99167	-0.137129
-1.08001		1.96115
0.986514		-6.22542
-1.30256	-9.69564
-5.71482			4.27538
-3.87658			1.05094
0.153181	1.68859
3.40278			-0.668392
1.48604		-6.33082
2.87216			-0.655287
-0.204619			2.78868
12.2008			-0.0942673
-1.19149	0.932363
-3.70776	1.12841
1.33815	-11.2012
2.17529			-0.169301
-5.86939			3.48322
-5.63431	1.00132
-0.2603		-5.79006
2.17965			0.868371
-11.0157			-4.39989
1.49553			3.52492
1.96226	-0.481112
-1.65381	4.35838
3.8482			-0.890755
-3.14516		5.69433
-1.15347	-9.68419
0.761295	3.50369
-0.110514			4.61209
2.75615			-0.342465
-0.0127979			3.90988
-0.753299			3.09109
-0.934247			6.49439
1.47787		-6.21132
3.77927		-1.3512
-5.02229	3.96
0.183164	4.35855
0.242486	3.53303
-0.604405	3.05888
-0.0502237	2.19618
-1.27542		-9.3855
-3.389	-0.83982
-2.25302	-10.9764
8.14064	4.36134
-3.37219	-0.813414
0.10894	3.92947
8.18391	4.75723
-10.9831	-4.36586
-0.106139		3.80166
-4.53947	4.36876
-2.72263			6.26033
0.606286			3.80346
-0.635485		3.6313
-0.361442	5.86496
8.33079		4.51292
1.98039	0.00439452
0.898155			4.44647
4.27266		-1.23219
0.826546	3.62238
-5.43667	0.176365
8.04639	4.48366
0.360921			3.394
-2.94317		-1.13647
1.95661		-6.87093
0.120941		-5.71997
0.217411	3.89713
-3.38059			-0.667218
4.02978		-2.35049
1.83849			0.115434
0.169665		-10.9624
1.02596	4.33501
1.69531	3.37728
1.46869			3.68234
-2.13654			4.42264
-5.11706			0.605257
-0.091407	-5.962
-3.16154	-0.095581
-3.44143		5.66182
1.21713		-6.3859
1.18041		-6.33151
-1.79823	-11.1683
1.69728	3.29325
2.00091	-0.0875553
1.37128			3.57495
0.501093		-6.00056
0.577821	4.5001
13.1143			-0.60916
-1.23864	4.47679
0.0139212			-12.2818
-0.683123	4.10428
-0.460506	3.47812
4.44538		-1.15874
-0.63404	1.64888
0.386798	-6.32885
1.92337	-0.10914
0.769372			3.51804
-5.207			1.94312
0.481165		-5.88793
-0.405461		-11.9865
-1.05499	3.86126
-11.0291	-4.41394
-1.34229		3.62118
-3.46571		5.79695
-0.464618		3.32063
4.17549		-1.10938
1.52001			3.56332
-0.965033	5.12145
-7.34761			1.3931
1.83022			0.173814
1.15416		-6.22959
-0.160231			0.299727
1.57509	-6.75721
0.194222			-6.20947
1.97921			-0.127338
3.75999		-1.50855
12.1663	-0.34781
1.10666		3.3966
-1.15242			-9.66979
-0.849636			0.424441
-0.00220759		1.83074
-2.54111		5.08388
3.61714		-1.41229
0.64131		4.39388
8.06517		4.28736
0.886864	-11.8607
1.43308			-11.3012
-0.56218		2.65453
3.86953			-1.07568
-1.04435		4.29959
3.88773		-2.40228
-0.635429	-12.2408
-6.43496		0.467962
1.80081		-6.61272
0.689294			-11.5401
0.93879	3.52793
-0.524893			-12.2319
1.51044			3.38706
1.1687		-10.8354
-0.451405			-6.30031
-0.516964		2.78782
2.94232			-0.519827
-2.95134	-0.3245
1.40105		-6.38125
-4.12109			4.96901
3.07002			-0.638544
-1.6043	6.82126
-1.19213		3.64062
2.19547	0.83497
-0.814373			3.49523
-1.06197	-11.7668
4.76207		-2.75121
4.16138			-1.51377
0.705833	3.54511
-8.45408	-9.08011
-0.415553			2.53474
-1.16845		-9.62431
0.322498		-6.30713
-1.64996			-10.4021
-10.9776	-4.36343
-0.516685			2.78388
4.23752		-1.36289
0.509729		3.08189
-1.21537			-9.40531
2.18056			0.862665
-0.885459	3.28485
-10.9682		-4.35242
-1.43987	1.35372
-0.014179		-6.14384
-6.50809			0.522667
-1.30916	1.20894
3.40293			-0.617107
4.77832		-2.27558
1.58027		-6.38742
-3.52861			-0.304581
-0.670249		-11.8819
-1.22937		3.96614
-0.306015	-5.88589
1.58448	3.3463
-2.37352			-0.194292
0.937684			3.75414
1.63931			-6.17239
1.33661	1.7178
-0.430695	6.22405
0.310564			3.76809
1.69096	-11.6862
-1.36013	3.90559
-3.40345		4.54008
0.873506		3.36717
-3.04373		3.01837
-1.56455			-10.2025
1.6903		3.43203
-0.12228	3.89153
-0.389849		-6.12747
-3.42716	-1.04105
1.9581	-0.0782153
-0.367785	-12.0375
0.120828	2.27623
-5.29096			2.12784
-0.602612			6.53022
0.642796			3.42643
1.62522	3.24674
1.00482			3.62031
-1.25651		3.34147
8.17259			4.39304
11.4684	-0.788931
-0.721684	4.2449
1.05756	3.33419
4.01364		-2.56589
-4.71578	4.90298
-0.357506		1.75464
4.72583		-2.64018
-1.6566			2.77794
-1.38101	6.88463
0.852453			-6.09927
1.69215	-12.4451
-0.138196	5.7784
0.865448			3.65472
-3.66619	5.52011
1.8574	-6.82887
8.12527			4.40495
0.980684	-11.74
3.86523			-1.41946
1.7217			3.14925
4.45932		-1.33188
-0.147762			2.832
12.4771		-0.27905
-1.06481			0.961886
12.0791			-2.67069
2.88661			-0.641075
3.94537		-1.51913
1.27825		-5.54724
-1.43448	-9.86976
-1.78002			4.1814
1.58848			3.5215
1.60881			3.60723
1.90842	-0.187937
1.56137	-6.53417
-7.24168			1.5292
1.27514	3.28324
-3.07157		-10.4921
-1.79915			1.36358
1.19371			3.75603
0.0569525			-5.76321
0.0840272	3.69055
0.804673			-5.76005
1.89042	0.112608
1.77837			3.04383
3.84133			-1.10783
2.41485			-0.20904
-3.17171	5.13143
11.8768			-1.29278
2.13258			0.0478732
-1.8997			6.87484
3.10086			-0.795604
-1.29385			-9.66531
-0.389901		-5.84474
0.963619			3.88258
-10.9046		-4.28675
-0.480481	2.81219
3.85936			-1.41299
-1.33727	-9.76091
4.24781		-2.78569
0.170725		-5.91327
1.14483	-10.9818
1.3302			3.3873
1.58794		3.51592
-3.4748	-0.0473291
1.02949	1.84272
-4.17275	4.8751
8.25639			4.36652
-1.80891			2.52368
4.12385			-1.22824
-0.624408			-6.88239
-0.0414943	2.84074
8.1837	4.44697
[truncated: 17,278 more rows]

## Sheet: Fig2a
Fig 2a
Gene	X88.14rep1.bam	ipNF95.6rep1.bam	ipNF9511brep1.bam	SNF02.2rep1.bam	SNF94.3rep1.bam	SNF96.2rep1.bam	X05_WT_rep1.bam	X05_WT_rep2.bam	X05_EZH1ko_Rep1.bam	X05_EZH1ko_Rep2.bam	X05_EZH2ko_Rep1.bam	X05_EZH2ko_Rep2.bam	X05_EZH1and2ko_Rep1.bam	X05_EZH1and2ko_Rep2.bam	X05_SUZ12ko_Rep1.bam	X05_SUZ12ko_Rep2.bam
5142	692.056	275.979	163.332	405.564	805.447	925.812	0	0	28.5703	55.8405	33.8718	8.33962	16.2848	38.4845	18.9941	16.5323
219699	879.345	54.5893	97.4386	550.408	323.171	540.139	105.991	94.4695	31.2913	78.7495	197.391	1135.58	954.883	751.112	867.885	810.08
113157	44.7667	27.2947	23.1329	73.3878	111.472	58.0477	267.766	258.029	327.879	515.451	478.878	465.629	1216.92	910.358	1309.13	891.239
2321	3965.05	0	35.0498	179.607	91.9565	1840.47	0	0	0	0	1.16799	1.38994	26.6479	67.6797	48.2158	45.088
400550	2381.77	0	0.700997	742.568	764.761	7622.29	0	0	0	1.43181	0	0	108.072	144.649	135.881	136.767
2294 (FOXF1)	3977.38	0	244.648	4755.72	4040.13	3205.42	8.36769	7.04997	23.1284	25.7726	4.67198	2.77987	219.105	285.316	268.84	252.493
64359	3875.51	96.0367	614.073	2364.82	3719.94	3603.22	48.8115	81.7796	21.7679	42.9543	237.103	86.176	1401.97	1666.78	1503.46	1863.64
1848 (DUSP6)	9789.28	658.104	1015.04	2857.3	4142.01	6734.52	656.863	504.778	832.621	1447.56	692.621	505.937	1165.1	1622.99	1313.52	1312.06
2019 (EN1)	28.7786	0	0	0	0	74.7733	0	0	0	0	1.16799	1.38994	56.2566	57.0633	78.8986	130.755
6662 (SOX9)	962.026	190.052	343.488	1011.98	2601.25	2842.37	528.559	382.108	647.594	536.928	421.646	662.999	703.208	1089.51	775.837	1229.4
10253 (SPRY2)	803.516	459.965	1053.6	1660.88	2608.52	1269.18	714.043	504.778	599.977	774.608	643.565	401.692	1031.87	639.639	1072.44	619.208
2118 (ETV4)	2386.34	140.517	232.731	521.439	199.46	993.37	80.8876	80.3696	73.4666	60.136	157.679	54.2075	195.418	266.738	333.128	297.581
8618	3.65442	2.02183	0	3.86251	112.465	30.4997	5.57846	2.81999	17.6864	17.1817	50.2238	44.478	202.82	153.938	197.247	75.1466
9076	580.139	41.4474	1.40199	130.36	421.412	193.82	19.5246	33.8398	151.015	585.61	106.288	226.56	678.041	705.992	485.081	927.309
6423	60.2979	0	0	0	0	180.374	1.39461	1.40999	1.36049	51.5451	87.5996	69.4968	707.649	538.783	566.901	258.504
10723	2517.9	5.05457	39.2558	267.479	603.671	1308.21	1.39461	1.40999	9.52345	5.72723	0	0	85.8654	6.63526	134.42	180.352
3673	2125.05	510.511	297.223	3536.13	3472.19	3557.31	400.254	469.528	507.464	650.041	457.854	590.723	941.559	1895.03	1252.15	1579.58
80328	409.295	245.652	205.392	566.824	863.333	636.557	184.089	287.639	318.355	422.384	246.447	348.874	580.332	817.465	612.195	937.83
158763	507.964	0	0	0	0	511.607	0	0	0	1.43181	1.16799	1.38994	402.679	156.592	682.327	302.089
6285	0	33.3601	3157.29	0	0	0	1263.52	1026.48	976.834	266.316	93.4396	93.1257	34.0501	23.887	17.533	10.5205
6663	0	0	1371.85	0	0	0	860.477	926.366	648.955	37.227	7.00797	38.9182	0	1.32705	0	1.50293
5210	352.195	650.017	735.346	280.032	247.753	299.749	2153.28	1507.28	2627.11	1912.9	1288.3	913.188	731.336	675.47	1022.76	492.962
23129	614.399	2794.16	2185.01	521.439	500.468	396.168	4928.57	5580.75	4503.23	3111.32	3076.5	4068.34	2741.77	2135.23	2196.01	3105.06
114327	543.138	880.505	1003.13	473.158	409.835	514.231	1115.69	1139.27	1040.78	982.221	755.693	931.257	692.845	690.067	743.693	641.752

## Sheet: Fig2b
Fig 2b
sgNTC	sgSUZ12-1	sgSUZ12-2	sgEED-1	sgEED-2
1.01278	0.05975	0.08521	1.01262	1.21022
0.98722	0.06826	0.0774	1.1976	0.82906
1.004	0.0415	0.0712	1.155	1.103
sgNTC	sgSUZ12-1	sgSUZ12-2	sgEED-1	sgEED-2
0.83373	0.8415	0.77104	0.2704	0.321
1.166	0.9378	1.224	0.216	0.334
1.032	0.812	0.9351	0.301	0.235
sgNTC	sgSUZ12-1	sgSUZ12-2	sgEED-1	sgEED-2
0.917	0.5144	0.381	0.539	0.4275
1.083	0.6052	0.572	0.642	0.438
1.01	0.4311	0.537	0.491	0.478
sgNTC	sgSUZ12-1	sgSUZ12-2	sgEED-1	sgEED-2
0.924	0.628	0.557	0.387	0.619
1.082	0.4808	0.324	0.554	0.537
0.994
sgNTC	sgSUZ12-1	sgSUZ12-2	sgEED-1	sgEED-2
45.684	84.05	75.63	73.1	70.12
47.917	78.17	82.69	69.4	64.54
54.12	74.96	89.54	77.1	79.33
43.23

## Sheet: Fig2d
Fig 2d	Source data presented from left to right within figure panel
UMAP_1	S	V				UMAP_1	0	1	2			UMAP_1	G1	G2M	S
0.416969		3.87317				0.416969	3.87317					0.416969	3.87317
0.0121197		4.63907				0.0121197	4.63907					0.0121197	4.63907
1.301		-4.74064				1.301		-4.74064				1.301		-4.74064
-7.41209		-0.360519				-7.41209			-0.360519			-7.41209	-0.360519
-1.87026		6.00244				-1.87026	6.00244					-1.87026		6.00244
5.00129		-4.30119				5.00129		-4.30119				5.00129		-4.30119
-7.397		0.348409				-7.397			0.348409			-7.397	0.348409
-1.93724		4.37049				-1.93724	4.37049					-1.93724	4.37049
5.41512		2.61037				5.41512		2.61037				5.41512			2.61037
-3.63025		0.243471				-3.63025			0.243471			-3.63025	0.243471
5.49973		-0.463588				5.49973		-0.463588				5.49973			-0.463588
-3.00685		3.42232				-3.00685	3.42232					-3.00685	3.42232
-3.78935		0.0351541				-3.78935			0.0351541			-3.78935	0.0351541
-6.01351		2.82708				-6.01351		2.82708				-6.01351		2.82708
-7.37692		-3.16236				-7.37692			-3.16236			-7.37692	-3.16236
5.48311		-1.98535				5.48311		-1.98535				5.48311		-1.98535
0.138624		5.90873				0.138624	5.90873					0.138624	5.90873
4.49195		-0.987703				4.49195		-0.987703				4.49195		-0.987703
-3.19479		4.60616				-3.19479	4.60616					-3.19479	4.60616
-4.67935		3.99978				-4.67935	3.99978					-4.67935	3.99978
3.16633		0.259695				3.16633	0.259695					3.16633			0.259695
-5.81021		-4.72222				-5.81021			-4.72222			-5.81021	-4.72222
5.80956		1.86241				5.80956		1.86241				5.80956		1.86241
-4.05773		2.69392				-4.05773	2.69392					-4.05773	2.69392
-1.29957		-0.906281				-1.29957		-0.906281				-1.29957	-0.906281
-0.0567238		5.74885				-0.0567238	5.74885					-0.0567238	5.74885
0.354715		3.48124				0.354715	3.48124					0.354715	3.48124
-1.68318		-5.26534				-1.68318			-5.26534			-1.68318			-5.26534
-2.67998		0.70289				-2.67998		0.70289				-2.67998	0.70289
-2.55499		1.9349				-2.55499	1.9349					-2.55499	1.9349
-7.12977		-1.10288				-7.12977			-1.10288			-7.12977	-1.10288
-2.17717		2.19335				-2.17717	2.19335					-2.17717	2.19335
5.98174		1.87135				5.98174		1.87135				5.98174			1.87135
-7.78012		-0.8749				-7.78012			-0.8749			-7.78012	-0.8749
-0.366155		4.49402				-0.366155	4.49402					-0.366155	4.49402
5.85602		0.420308				5.85602		0.420308				5.85602			0.420308
-7.09744		-1.53973				-7.09744			-1.53973			-7.09744	-1.53973
-6.33947		-1.14326				-6.33947			-1.14326			-6.33947	-1.14326
6.03096		-0.6292				6.03096		-0.6292				6.03096		-0.6292
3.58983		-3.41872				3.58983		-3.41872				3.58983		-3.41872
4.12955		4.42847				4.12955	4.42847					4.12955			4.42847
-0.429381		3.00759				-0.429381	3.00759					-0.429381	3.00759
-3.9187		2.35684				-3.9187	2.35684					-3.9187	2.35684
-0.439163		3.98067				-0.439163	3.98067					-0.439163	3.98067
1.69376		5.42514				1.69376	5.42514					1.69376	5.42514
-5.85584		-2.26689				-5.85584			-2.26689			-5.85584	-2.26689
-3.08173		3.14526				-3.08173	3.14526					-3.08173	3.14526
1.41057		-3.11688				1.41057		-3.11688				1.41057			-3.11688
-2.09558		3.15566				-2.09558	3.15566					-2.09558	3.15566
-0.893044		6.18639				-0.893044	6.18639					-0.893044			6.18639
1.72204		-4.32238				1.72204		-4.32238				1.72204		-4.32238
-5.80605		1.22206				-5.80605			1.22206			-5.80605	1.22206
-0.140224		-4.97954				-0.140224		-4.97954				-0.140224		-4.97954
-4.90165		-1.29896				-4.90165			-1.29896			-4.90165	-1.29896
-1.86114		3.01829				-1.86114	3.01829					-1.86114	3.01829
6.24046		-1.99366				6.24046		-1.99366				6.24046		-1.99366
4.67152		4.11527				4.67152		4.11527				4.67152			4.11527
6.47509		0.268154				6.47509		0.268154				6.47509			0.268154
5.23254		1.99016				5.23254		1.99016				5.23254			1.99016
4.89387		-2.1654				4.89387		-2.1654				4.89387		-2.1654
1.91442		4.51453				1.91442	4.51453					1.91442			4.51453
2.12872		2.67267				2.12872	2.67267					2.12872	2.67267
5.81562		1.97041				5.81562		1.97041				5.81562		1.97041
-5.02292		0.0843468				-5.02292			0.0843468			-5.02292	0.0843468
3.00745		-3.31793				3.00745		-3.31793				3.00745		-3.31793
4.624		2.51628				4.624	2.51628					4.624			2.51628
7.20413		-4.70456				7.20413		-4.70456				7.20413		-4.70456
-6.07256		-3.06546				-6.07256			-3.06546			-6.07256	-3.06546
-5.13907		1.49515				-5.13907			1.49515			-5.13907	1.49515
-0.890555		2.53769				-0.890555	2.53769					-0.890555	2.53769
-3.3727		4.26323				-3.3727	4.26323					-3.3727	4.26323
5.18447		-1.5863				5.18447		-1.5863				5.18447		-1.5863
6.31802		0.197852				6.31802		0.197852				6.31802		0.197852
1.94339		5.06072				1.94339	5.06072					1.94339	5.06072
-8.03667		-1.02648				-8.03667			-1.02648			-8.03667	-1.02648
3.49089		5.0811				3.49089	5.0811					3.49089			5.0811
-5.84909		1.01765				-5.84909			1.01765			-5.84909	1.01765
-0.701634		4.8027				-0.701634	4.8027					-0.701634	4.8027
-7.04349		-3.86553				-7.04349			-3.86553			-7.04349	-3.86553
-1.50527		5.20158				-1.50527	5.20158					-1.50527			5.20158
1.77178		3.43763				1.77178	3.43763					1.77178	3.43763
5.40458		-1.64594				5.40458		-1.64594				5.40458			-1.64594
6.15127		-3.03856				6.15127		-3.03856				6.15127		-3.03856
1.68087		3.74283				1.68087	3.74283					1.68087	3.74283
-2.05347		-0.530096				-2.05347	-0.530096					-2.05347	-0.530096
3.65287		3.60327				3.65287	3.60327					3.65287	3.60327
-3.45488		2.36039				-3.45488	2.36039					-3.45488	2.36039
-6.14055		0.723726				-6.14055			0.723726			-6.14055	0.723726
-0.72225		2.82937				-0.72225	2.82937					-0.72225	2.82937
1.97707		4.9913				1.97707	4.9913					1.97707			4.9913
-5.37565		-2.1524				-5.37565			-2.1524			-5.37565	-2.1524
-5.17827		0.190132				-5.17827	0.190132					-5.17827	0.190132
-7.48268		-3.08794				-7.48268			-3.08794			-7.48268			-3.08794
-1.24844		4.6407				-1.24844	4.6407					-1.24844	4.6407
-7.10866		-3.33308				-7.10866			-3.33308			-7.10866	-3.33308
1.41869		4.45111				1.41869	4.45111					1.41869	4.45111
3.61989		3.832				3.61989	3.832					3.61989	3.832
-3.78783		4.60048				-3.78783	4.60048					-3.78783	4.60048
-6.04901		-4.68419				-6.04901			-4.68419			-6.04901	-4.68419
0.269245		1.9957				0.269245	1.9957					0.269245	1.9957
-6.47613		1.21949				-6.47613			1.21949			-6.47613	1.21949
4.66732		-4.17525				4.66732		-4.17525				4.66732		-4.17525
-7.89733		0.00825861				-7.89733			0.00825861			-7.89733	0.00825861
-3.20646		4.49626				-3.20646	4.49626					-3.20646	4.49626
-0.101285		5.85481				-0.101285	5.85481					-0.101285	5.85481
5.11507		1.28878				5.11507		1.28878				5.11507			1.28878
3.79105		4.65537				3.79105	4.65537					3.79105			4.65537
0.23335		3.56908				0.23335	3.56908					0.23335	3.56908
-2.03712		3.76104				-2.03712	3.76104					-2.03712	3.76104
4.06013		-1.75201				4.06013		-1.75201				4.06013		-1.75201
-2.91542		3.09044				-2.91542	3.09044					-2.91542	3.09044
-4.31671		-4.55274				-4.31671			-4.55274			-4.31671	-4.55274
-6.97282		-0.835767				-6.97282			-0.835767			-6.97282	-0.835767
-7.66723		-2.82417				-7.66723			-2.82417			-7.66723			-2.82417
3.20898		-2.10672				3.20898		-2.10672				3.20898		-2.10672
2.03414		-2.85074				2.03414		-2.85074				2.03414		-2.85074
-3.04776		3.16351				-3.04776	3.16351					-3.04776	3.16351
-5.5426		-3.2312				-5.5426			-3.2312			-5.5426	-3.2312
-4.3019		-2.98388				-4.3019			-2.98388			-4.3019	-2.98388
6.05833		-3.62577				6.05833		-3.62577				6.05833		-3.62577
6.35841		-0.410511				6.35841		-0.410511				6.35841			-0.410511
7.39656		-2.26107				7.39656		-2.26107				7.39656		-2.26107
-1.27698		5.39808				-1.27698	5.39808					-1.27698	5.39808
3.84019		-1.07175				3.84019		-1.07175				3.84019		-1.07175
6.40216		-1.83564				6.40216		-1.83564				6.40216		-1.83564
-1.83238		2.74289				-1.83238	2.74289					-1.83238	2.74289
-4.95451		1.48366				-4.95451			1.48366			-4.95451	1.48366
-1.49333		5.53761				-1.49333	5.53761					-1.49333	5.53761
6.19931		1.4905				6.19931		1.4905				6.19931			1.4905
-5.61447		-4.65579				-5.61447			-4.65579			-5.61447	-4.65579
-3.71387		1.36319				-3.71387			1.36319			-3.71387	1.36319
-6.34705		1.0641				-6.34705			1.0641			-6.34705	1.0641
2.75233		5.1939				2.75233	5.1939					2.75233			5.1939
7.63762		-5.8988				7.63762		-5.8988				7.63762		-5.8988
-5.87558		0.917555				-5.87558			0.917555			-5.87558	0.917555
-7.11296		1.553				-7.11296			1.553			-7.11296	1.553
4.41324		-3.5566				4.41324		-3.5566				4.41324		-3.5566
-3.85677		0.135099				-3.85677			0.135099			-3.85677	0.135099
-4.4725		0.0566683				-4.4725			0.0566683			-4.4725	0.0566683
3.0914		5.25047				3.0914	5.25047					3.0914			5.25047
-0.22089		4.28706				-0.22089	4.28706					-0.22089	4.28706
-3.39845		2.97314				-3.39845	2.97314					-3.39845	2.97314
3.04578		-3.01639				3.04578		-3.01639				3.04578		-3.01639
2.54716		4.87905				2.54716	4.87905					2.54716	4.87905
-4.51368		1.67593				-4.51368	1.67593					-4.51368	1.67593
2.60847		-2.86468				2.60847		-2.86468				2.60847		-2.86468
6.67938		-5.28786				6.67938		-5.28786				6.67938			-5.28786
-5.81207		-2.8558				-5.81207			-2.8558			-5.81207	-2.8558
-7.39484		-0.509629				-7.39484			-0.509629			-7.39484	-0.509629
-4.66017		-3.23758				-4.66017	-3.23758					-4.66017	-3.23758
6.67556		-3.01857				6.67556		-3.01857				6.67556		-3.01857
-2.50991		2.15881				-2.50991	2.15881					-2.50991	2.15881
1.30311		-1.57509				1.30311		-1.57509				1.30311			-1.57509
2.73139		4.13071				2.73139	4.13071					2.73139	4.13071
5.56816		-2.15196				5.56816		-2.15196				5.56816			-2.15196
-5.36156		3.22665				-5.36156	3.22665					-5.36156	3.22665
-4.05055		2.51608				-4.05055	2.51608					-4.05055	2.51608
-2.47601		2.5671				-2.47601	2.5671					-2.47601	2.5671
-2.49438		2.07569				-2.49438	2.07569					-2.49438	2.07569
2.45526		-1.7328				2.45526		-1.7328				2.45526		-1.7328
6.34712		0.694256				6.34712		0.694256				6.34712			0.694256
-2.95479		4.55565				-2.95479	4.55565					-2.95479	4.55565
5.82186		-5.97162				5.82186		-5.97162				5.82186		-5.97162
0.4645		-1.6861				0.4645		-1.6861				0.4645	-1.6861
1.28146		2.58769				1.28146	2.58769					1.28146			2.58769
5.19926		-5.27785				5.19926		-5.27785				5.19926		-5.27785
-3.86726		0.169059				-3.86726		0.169059				-3.86726	0.169059
-5.68969		-3.92443				-5.68969			-3.92443			-5.68969	-3.92443
3.11521		-2.91845				3.11521		-2.91845				3.11521		-2.91845
5.52111		-2.75393				5.52111		-2.75393				5.52111		-2.75393
3.98585		3.91882				3.98585	3.91882					3.98585			3.91882
-5.11496		2.67388				-5.11496		2.67388				-5.11496	2.67388
5.83244		-1.75385				5.83244		-1.75385				5.83244		-1.75385
-5.58015		-0.803374				-5.58015			-0.803374			-5.58015	-0.803374
4.52911		4.55864				4.52911	4.55864					4.52911	4.55864
6.85069		-4.43351				6.85069		-4.43351				6.85069		-4.43351
-3.71939		2.46167				-3.71939	2.46167					-3.71939	2.46167
3.59489		4.95948				3.59489	4.95948					3.59489			4.95948
-7.19198		-1.66628				-7.19198			-1.66628			-7.19198	-1.66628
6.21722		-2.66017				6.21722		-2.66017				6.21722		-2.66017
3.99308		-1.73081				3.99308		-1.73081				3.99308		-1.73081
-0.60081		2.91691				-0.60081	2.91691					-0.60081	2.91691
3.58886		-0.0001378				3.58886	-0.0001378					3.58886			-0.0001378
3.77143		-2.23803				3.77143		-2.23803				3.77143		-2.23803
-6.61783		2.22976				-6.61783			2.22976			-6.61783	2.22976
-4.99716		-3.56343				-4.99716	-3.56343					-4.99716	-3.56343
6.10139		1.60362				6.10139		1.60362				6.10139		1.60362
-2.29353		-1.8251				-2.29353	-1.8251					-2.29353		-1.8251
4.00795		2.88623				4.00795	2.88623					4.00795			2.88623
-3.58846		2.77305				-3.58846	2.77305					-3.58846	2.77305
-5.35493		-1.36476				-5.35493			-1.36476			-5.35493	-1.36476
4.90809		-1.37129				4.90809		-1.37129				4.90809			-1.37129
-2.80259		2.45793				-2.80259	2.45793					-2.80259	2.45793
0.205998		-1.42556				0.205998		-1.42556				0.205998	-1.42556
-2.99998		0.664647				-2.99998			0.664647			-2.99998	0.664647
-5.71058		1.24696				-5.71058			1.24696			-5.71058	1.24696
-4.56562		2.81907				-4.56562	2.81907					-4.56562	2.81907
0.136203		-4.37608				0.136203		-4.37608				0.136203		-4.37608
1.56531		5.18924				1.56531	5.18924					1.56531	5.18924
0.924655		-4.67462				0.924655		-4.67462				0.924655		-4.67462
6.15186		1.47987				6.15186		1.47987				6.15186			1.47987
1.64381		-4.75643				1.64381		-4.75643				1.64381		-4.75643
-6.66259		-4.80561				-6.66259			-4.80561			-6.66259	-4.80561
0.456133		-1.29653				0.456133		-1.29653				0.456133	-1.29653
5.58731		1.7585				5.58731		1.7585				5.58731		1.7585
5.23398		2.84056				5.23398	2.84056					5.23398			2.84056
0.078974		0.040842				0.078974	0.040842					0.078974			0.040842
5.24739		-1.64508				5.24739		-1.64508				5.24739		-1.64508
-2.97717		1.74527				-2.97717	1.74527					-2.97717	1.74527
6.1319		0.477267				6.1319		0.477267				6.1319			0.477267
-5.33701		-3.12655				-5.33701			-3.12655			-5.33701	-3.12655
5.93953		-4.08219				5.93953		-4.08219				5.93953		-4.08219
0.994822		3.2941				0.994822	3.2941					0.994822	3.2941
-6.2029		-0.130898				-6.2029			-0.130898			-6.2029	-0.130898
4.41038		-1.29356				4.41038		-1.29356				4.41038			-1.29356
-3.52825		2.25681				-3.52825	2.25681					-3.52825	2.25681
-7.51405		-1.18227				-7.51405			-1.18227			-7.51405	-1.18227
4.10573		-0.219673				4.10573		-0.219673				4.10573			-0.219673
-6.21048		-2.88781				-6.21048			-2.88781			-6.21048	-2.88781
4.76151		-3.76104				4.76151		-3.76104				4.76151		-3.76104
-2.06901		1.40676				-2.06901		1.40676				-2.06901	1.40676
-2.10395		2.30335				-2.10395	2.30335					-2.10395	2.30335
-2.79678		2.6992				-2.79678	2.6992					-2.79678	2.6992
-6.64653		-4.46624				-6.64653			-4.46624			-6.64653	-4.46624
-1.43613		5.27372				-1.43613	5.27372					-1.43613		5.27372
6.30948		-1.68767				6.30948		-1.68767				6.30948		-1.68767
-4.68795		2.54849				-4.68795	2.54849					-4.68795	2.54849
6.07208		-0.143673				6.07208		-0.143673				6.07208			-0.143673
-3.88043		3.47988				-3.88043	3.47988					-3.88043	3.47988
-5.28028		2.57214				-5.28028	2.57214					-5.28028	2.57214
6.16054		-4.12871				6.16054		-4.12871				6.16054		-4.12871
1.86669		3.72519				1.86669	3.72519					1.86669			3.72519
-7.59426		-1.73191				-7.59426			-1.73191			-7.59426	-1.73191
-7.8227		-2.28052				-7.8227			-2.28052			-7.8227	-2.28052
-7.58681		-0.0377637				-7.58681			-0.0377637			-7.58681	-0.0377637
-1.96428		1.5417				-1.96428	1.5417					-1.96428	1.5417
-6.00118		0.102147				-6.00118			0.102147			-6.00118	0.102147
-1.19885		4.45166				-1.19885	4.45166					-1.19885	4.45166
1.71624		5.08757				1.71624	5.08757					1.71624	5.08757
0.636201		3.03628				0.636201	3.03628					0.636201			3.03628
-2.41408		4.05068				-2.41408	4.05068					-2.41408	4.05068
-0.287986		-1.59951				-0.287986		-1.59951				-0.287986	-1.59951
3.07053		-4.04608				3.07053		-4.04608				3.07053		-4.04608
-3.16399		-2.471				-3.16399	-2.471					-3.16399	-2.471
6.92518		-1.69376				6.92518		-1.69376				6.92518			-1.69376
3.0903		-3.96735				3.0903		-3.96735				3.0903		-3.96735
-3.56182		4.5206				-3.56182	4.5206					-3.56182	4.5206
-6.3268		-4.64193				-6.3268			-4.64193			-6.3268	-4.64193
0.46681		3.763				0.46681	3.763					0.46681			3.763
3.28096		-2.75019				3.28096		-2.75019				3.28096			-2.75019
2.78371		-2.43097				2.78371		-2.43097				2.78371			-2.43097
-2.96783		4.17266				-2.96783	4.17266					-2.96783	4.17266
0.0744421		5.96204				0.0744421	5.96204					0.0744421	5.96204
-2.12769		2.07207				-2.12769	2.07207					-2.12769	2.07207
-0.553711		-2.43921				-0.553711	-2.43921					-0.553711	-2.43921
-6.42704		-1.09529				-6.42704			-1.09529			-6.42704	-1.09529
3.26103		5.12671				3.26103	5.12671					3.26103			5.12671
-5.28638		-2.572				-5.28638			-2.572			-5.28638	-2.572
0.41615		5.14523				0.41615	5.14523					0.41615	5.14523
4.04814		3.50253				4.04814	3.50253					4.04814			3.50253
4.75765		3.65691				4.75765	3.65691					4.75765		3.65691
5.81977		-3.96397				5.81977		-3.96397				5.81977		-3.96397
-4.10226		2.80929				-4.10226	2.80929					-4.10226	2.80929
-3.13984		1.37178				-3.13984	1.37178					-3.13984	1.37178
-7.07412		-4.49492				-7.07412			-4.49492			-7.07412	-4.49492
3.73169		-4.52754				3.73169	-4.52754					3.73169		-4.52754
-0.115536		2.96109				-0.115536	2.96109					-0.115536	2.96109
2.46814		4.24672				2.46814	4.24672					2.46814		4.24672
-3.61853		1.36229				-3.61853	1.36229					-3.61853	1.36229
4.90782		3.08709				4.90782	3.08709					4.90782			3.08709
5.95638		-1.53828				5.95638		-1.53828				5.95638		-1.53828
5.28617		-3.40698				5.28617		-3.40698				5.28617			-3.40698
-3.74782		1.35291				-3.74782			1.35291			-3.74782	1.35291
4.74918		-1.13655				4.74918		-1.13655				4.74918			-1.13655
-1.26814		5.36233				-1.26814	5.36233					-1.26814	5.36233
0.346928		3.9196				0.346928	3.9196					0.346928	3.9196
6.7388		-0.331131				6.7388		-0.331131				6.7388			-0.331131
-3.58984		0.857834				-3.58984			0.857834			-3.58984	0.857834
6.41208		0.895429				6.41208		0.895429				6.41208			0.895429
-5.74273		0.0868807				-5.74273			0.0868807			-5.74273	0.0868807
-3.06832		2.65211				-3.06832	2.65211					-3.06832	2.65211
6.51382		0.338401				6.51382		0.338401				6.51382		0.338401
0.709063		-2.81227				0.709063	-2.81227					0.709063			-2.81227
4.77668		3.18779				4.77668	3.18779					4.77668			3.18779
3.53595		5.11372				3.53595	5.11372					3.53595	5.11372
-3.6548		-4.03006				-3.6548			-4.03006			-3.6548	-4.03006
-2.88133		0.952776				-2.88133	0.952776					-2.88133	0.952776
1.78861		3.79177				1.78861	3.79177					1.78861	3.79177
-0.072425		3.92444				-0.072425	3.92444					-0.072425	3.92444
-2.8362		1.14642				-2.8362			1.14642			-2.8362	1.14642
5.474		-3.15119				5.474		-3.15119				5.474		-3.15119
0.858701		3.03123				0.858701	3.03123					0.858701	3.03123
3.88867		-4.05224				3.88867		-4.05224				3.88867		-4.05224
5.47883		1.55159				5.47883		1.55159				5.47883		1.55159
-7.46011		-2.24712				-7.46011			-2.24712			-7.46011	-2.24712
-1.71735		-0.144082				-1.71735	-0.144082					-1.71735	-0.144082
-0.574165		3.06878				-0.574165	3.06878					-0.574165	3.06878
-2.88593		3.06699				-2.88593	3.06699					-2.88593	3.06699
7.26555		-4.71748				7.26555		-4.71748				7.26555		-4.71748
6.65871		-2.98573				6.65871		-2.98573				6.65871			-2.98573
3.27053		-2.93281				3.27053		-2.93281				3.27053			-2.93281
3.25663		4.69165				3.25663	4.69165					3.25663	4.69165
0.714918		4.90266				0.714918	4.90266					0.714918	4.90266
3.92425		-1.80336				3.92425		-1.80336				3.92425		-1.80336
3.6746		-3.45803				3.6746		-3.45803				3.6746		-3.45803
-4.24422		3.40946				-4.24422	3.40946					-4.24422	3.40946
3.27294		-1.808				3.27294		-1.808				3.27294		-1.808
4.7756		-1.73051				4.7756		-1.73051				4.7756		-1.73051
2.20308		5.15028				2.20308	5.15028					2.20308	5.15028
2.29583		4.29643				2.29583	4.29643					2.29583	4.29643
-4.15191		-3.00255				-4.15191			-3.00255			-4.15191	-3.00255
2.66209		5.14891				2.66209	5.14891					2.66209	5.14891
-6.97784		0.373039				-6.97784			0.373039			-6.97784	0.373039
2.18418		-3.37652				2.18418		-3.37652				2.18418		-3.37652
-1.42146		4.80922				-1.42146	4.80922					-1.42146	4.80922
-7.55252		0.0562152				-7.55252			0.0562152			-7.55252	0.0562152
4.60915		-3.11237				4.60915		-3.11237				4.60915		-3.11237
-6.29811		-5.16817				-6.29811			-5.16817			-6.29811	-5.16817
-4.62882		3.81968				-4.62882	3.81968					-4.62882	3.81968
-5.54913		2.09583				-5.54913	2.09583					-5.54913	2.09583
3.78547		4.26024				3.78547	4.26024					3.78547	4.26024
6.54683		0.617408				6.54683		0.617408				6.54683			0.617408
4.38902		-2.59217				4.38902		-2.59217				4.38902		-2.59217
-7.73302		-3.55607				-7.73302			-3.55607			-7.73302	-3.55607
2.96945		4.43863				2.96945	4.43863					2.96945			4.43863
2.56105		4.42771				2.56105	4.42771					2.56105			4.42771
-6.38278		0.609786				-6.38278			0.609786			-6.38278	0.609786
-2.87255		4.19318				-2.87255	4.19318					-2.87255	4.19318
5.47695		1.42375				5.47695		1.42375				5.47695		1.42375
1.4634		4.55246				1.4634	4.55246					1.4634			4.55246
-1.26942		4.65749				-1.26942	4.65749					-1.26942	4.65749
1.2987		-5.03219				1.2987		-5.03219				1.2987		-5.03219
-7.8181		-0.707183				-7.8181			-0.707183			-7.8181	-0.707183
-6.60013		0.229014				-6.60013			0.229014			-6.60013	0.229014
0.395146		4.01946				0.395146	4.01946					0.395146	4.01946
4.11354		4.9967				4.11354	4.9967					4.11354			4.9967
-1.83141		4.35827				-1.83141	4.35827					-1.83141	4.35827
-2.40698		-1.90863				-2.40698	-1.90863					-2.40698	-1.90863
-4.81349		-1.32897				-4.81349			-1.32897			-4.81349	-1.32897
-8.05041		-1.84299				-8.05041			-1.84299			-8.05041	-1.84299
6.30121		0.404567				6.30121		0.404567				6.30121		0.404567
3.29403		-2.80488				3.29403		-2.80488				3.29403			-2.80488
-6.30011		0.695602				-6.30011			0.695602			-6.30011	0.695602
-6.79782		1.73848				-6.79782			1.73848			-6.79782	1.73848
-4.98761		0.145109				-4.98761			0.145109			-4.98761	0.145109
5.8284		-1.41669				5.8284		-1.41669				5.8284			-1.41669
-3.44325		-4.14293				-3.44325	-4.14293					-3.44325		-4.14293
-5.98187		-0.422904				-5.98187			-0.422904			-5.98187	-0.422904
-1.37532		1.22128				-1.37532	1.22128					-1.37532	1.22128
-2.34496		5.18205				-2.34496	5.18205					-2.34496	5.18205
-0.892206		2.85655				-0.892206	2.85655					-0.892206	2.85655
6.34006		-4.99448				6.34006		-4.99448				6.34006		-4.99448
1.24172		5.34132				1.24172	5.34132					1.24172	5.34132
-0.0213146		2.86849				-0.0213146	2.86849					-0.0213146	2.86849
-2.52139		1.64715				-2.52139	1.64715					-2.52139	1.64715
-0.917162		5.13854				-0.917162	5.13854					-0.917162			5.13854
-5.7812		0.350998				-5.7812			0.350998			-5.7812	0.350998
-3.56601		2.58835				-3.56601	2.58835					-3.56601	2.58835
0.734778		4.8495				0.734778	4.8495					0.734778	4.8495
3.85379		-3.15203				3.85379		-3.15203				3.85379		-3.15203
-2.94263		0.135042				-2.94263			0.135042			-2.94263	0.135042
4.66705		-2.95301				4.66705		-2.95301				4.66705		-2.95301
1.02336		5.79217				1.02336	5.79217					1.02336	5.79217
-5.62091		-3.51443				-5.62091			-3.51443			-5.62091	-3.51443
1.60848		-3.86789				1.60848		-3.86789				1.60848		-3.86789
7.04354		-5.12084				7.04354		-5.12084				7.04354		-5.12084
2.54946		0.349509				2.54946	0.349509					2.54946			0.349509
-5.08197		-1.64426				-5.08197			-1.64426			-5.08197	-1.64426
-2.72127		0.893562				-2.72127			0.893562			-2.72127	0.893562
5.50059		1.8751				5.50059		1.8751				5.50059		1.8751
-2.7093		3.70468				-2.7093	3.70468					-2.7093	3.70468
4.17978		2.75578				4.17978	2.75578					4.17978			2.75578
-1.10957		5.17089				-1.10957	5.17089					-1.10957		5.17089
1.33817		4.63797				1.33817	4.63797					1.33817			4.63797
-3.76762		2.22534				-3.76762	2.22534					-3.76762			2.22534
-3.05815		1.50838				-3.05815	1.50838					-3.05815	1.50838
4.65918		-4.05655				4.65918		-4.05655				4.65918		-4.05655
6.22291		-1.81504				6.22291		-1.81504				6.22291			-1.81504
2.53494		-2.79123				2.53494		-2.79123				2.53494			-2.79123
1.11089		-1.86885				1.11089		-1.86885				1.11089		-1.86885
-6.15986		3.01723				-6.15986			3.01723			-6.15986	3.01723
-8.01483		-2.65771				-8.01483			-2.65771			-8.01483	-2.65771
5.96035		0.479526				5.96035		0.479526				5.96035		0.479526
5.19221		-3.28994				5.19221		-3.28994				5.19221		-3.28994
-3.30387		0.0022247				-3.30387			0.0022247			-3.30387	0.0022247
2.60941		4.5334				2.60941	4.5334					2.60941	4.5334
-6.98127		-0.880333				-6.98127			-0.880333			-6.98127	-0.880333
1.96465		-3.63935				1.96465		-3.63935				1.96465		-3.63935
-7.495		-2.23432				-7.495			-2.23432			-7.495	-2.23432
3.2739		-4.34651				3.2739		-4.34651				3.2739		-4.34651
-6.44956		-0.971664				-6.44956			-0.971664			-6.44956	-0.971664
-4.86146		-4.8718				-4.86146			-4.8718			-4.86146	-4.8718
3.33493		4.07332				3.33493	4.07332					3.33493			4.07332
-6.50243		-5.26297				-6.50243			-5.26297			-6.50243	-5.26297
6.15395		1.78862				6.15395		1.78862				6.15395		1.78862
4.21762		4.34795				4.21762	4.34795					4.21762		4.34795
-5.67293		3.16739				-5.67293			3.16739			-5.67293			3.16739
5.05332		-3.50178				5.05332		-3.50178				5.05332		-3.50178
-0.241993		-1.09189				-0.241993		-1.09189				-0.241993	-1.09189
2.34723		5.19808				2.34723	5.19808					2.34723		5.19808
0.586408		3.51914				0.586408	3.51914					0.586408	3.51914
-3.84229		3.99108				-3.84229	3.99108					-3.84229	3.99108
3.75432		-2.84106				3.75432		-2.84106				3.75432			-2.84106
-3.55251		4.83519				-3.55251	4.83519					-3.55251	4.83519
6.64653		-4.40349				6.64653		-4.40349				6.64653		-4.40349
1.12831		-1.78741				1.12831		-1.78741				1.12831			-1.78741
2.55273		4.14365				2.55273	4.14365					2.55273		4.14365
5.78978		-1.7705				5.78978		-1.7705				5.78978		-1.7705
-1.05379		4.41709				-1.05379	4.41709					-1.05379	4.41709
-7.51375		0.593402				-7.51375			0.593402			-7.51375	0.593402
1.5227		0.301735				1.5227	0.301735					1.5227			0.301735
-5.82553		0.536238				-5.82553			0.536238			-5.82553	0.536238
1.1044		-4.22932				1.1044		-4.22932				1.1044		-4.22932
4.02576		3.80672				4.02576	3.80672					4.02576	3.80672
-0.894239		5.16372				-0.894239	5.16372					-0.894239	5.16372
-0.553102		4.10631				-0.553102	4.10631					-0.553102	4.10631
-2.80748		1.78388				-2.80748	1.78388					-2.80748	1.78388
-3.81999		3.7757				-3.81999	3.7757					-3.81999	3.7757
-2.07866		2.28789				-2.07866	2.28789					-2.07866	2.28789
1.37231		4.35098				1.37231	4.35098					1.37231	4.35098
0.102964		5.63715				0.102964	5.63715					0.102964	5.63715
-5.22522		-0.550778				-5.22522			-0.550778			-5.22522	-0.550778
-6.12328		1.67003				-6.12328			1.67003			-6.12328	1.67003
-4.78939		-0.0549162				-4.78939			-0.0549162			-4.78939	-0.0549162
6.98022		-3.25162				6.98022		-3.25162				6.98022		-3.25162
0.323315		-4.15654				0.323315		-4.15654				0.323315		-4.15654
-7.30645		-3.43398				-7.30645			-3.43398			-7.30645	-3.43398
-7.91377		-1.14716				-7.91377			-1.14716			-7.91377	-1.14716
7.00925		-3.07098				7.00925		-3.07098				7.00925		-3.07098
3.9626		-3.80209				3.9626		-3.80209				3.9626		-3.80209
6.58116		-3.12368				6.58116		-3.12368				6.58116			-3.12368
-5.42367		0.491951				-5.42367			0.491951			-5.42367	0.491951
-4.5706		-3.3284				-4.5706			-3.3284			-4.5706	-3.3284
-5.21985		3.87241				-5.21985	3.87241					-5.21985	3.87241
4.9859		2.94225				4.9859	2.94225					4.9859			2.94225
-3.69293		-4.03744				-3.69293	-4.03744					-3.69293	-4.03744
6.44311		-2.57062				6.44311		-2.57062				6.44311		-2.57062
-6.3088		-0.508177				-6.3088			-0.508177			-6.3088	-0.508177
5.65571		1.12774				5.65571		1.12774				5.65571		1.12774
3.29958		-2.7664				3.29958		-2.7664				3.29958		-2.7664
-2.88702		0.762635				-2.88702			0.762635			-2.88702	0.762635
-3.97422		3.03853				-3.97422	3.03853					-3.97422	3.03853
-2.04861		4.61132				-2.04861	4.61132					-2.04861	4.61132
4.93449		-3.56567				4.93449		-3.56567				4.93449		-3.56567
4.97975		-0.669098				4.97975	-0.669098					4.97975	-0.669098
-1.2409		-0.818895				-1.2409		-0.818895				-1.2409	-0.818895
-2.59245		2.36728				-2.59245	2.36728					-2.59245	2.36728
-5.31237		-3.97724				-5.31237			-3.97724			-5.31237	-3.97724
4.04044		-1.98933				4.04044		-1.98933				4.04044			-1.98933
-4.31517		-0.359718				-4.31517			-0.359718			-4.31517	-0.359718
-4.16139		2.09281				-4.16139	2.09281					-4.16139	2.09281
-4.3276		-2.76485				-4.3276			-2.76485			-4.3276	-2.76485
-0.916182		2.80523				-0.916182	2.80523					-0.916182	2.80523
-5.60481		1.37234				-5.60481			1.37234			-5.60481	1.37234
-4.69428		-2.4454				-4.69428			-2.4454			-4.69428	-2.4454
-2.96917		3.10684				-2.96917	3.10684					-2.96917	3.10684
5.50596		-1.18546				5.50596		-1.18546				5.50596		-1.18546
0.581421		-1.9162				0.581421		-1.9162				0.581421	-1.9162
-5.2752		-1.3946				-5.2752			-1.3946			-5.2752	-1.3946
6.67358		-1.11215				6.67358		-1.11215				6.67358			-1.11215
-2.45237		2.57247				-2.45237	2.57247					-2.45237	2.57247
-5.82425		-3.84843				-5.82425			-3.84843			-5.82425	-3.84843
0.916669		-2.38847				0.916669		-2.38847				0.916669	-2.38847
-0.839011		5.72792				-0.839011	5.72792					-0.839011			5.72792
3.75407		-2.25371				3.75407		-2.25371				3.75407		-2.25371
4.26835		4.86559				4.26835	4.86559					4.26835		4.86559
-4.61976		2.00131				-4.61976			2.00131			-4.61976			2.00131
-2.58686		1.64999				-2.58686	1.64999					-2.58686	1.64999
0.345722		3.55606				0.345722	3.55606					0.345722	3.55606
5.60292		2.9804				5.60292	2.9804					5.60292		2.9804
6.27531		-0.392226				6.27531		-0.392226				6.27531			-0.392226
-7.47793		-2.68738				-7.47793			-2.68738			-7.47793	-2.68738
-0.590837		5.45061				-0.590837	5.45061					-0.590837			5.45061
-2.21526		2.38366				-2.21526	2.38366					-2.21526	2.38366
-1.01988		3.67421				-1.01988	3.67421					-1.01988	3.67421
-2.71289		2.65347				-2.71289	2.65347					-2.71289	2.65347
-6.84775		-1.16725				-6.84775			-1.16725			-6.84775	-1.16725
0.617212		-4.72388				0.617212		-4.72388				0.617212		-4.72388
-0.97052		4.38181				-0.97052	4.38181					-0.97052	4.38181
0.222115		1.54696				0.222115	1.54696					0.222115			1.54696
4.75831		-3.46668				4.75831		-3.46668				4.75831		-3.46668
4.1464		-1.93368				4.1464		-1.93368				4.1464		-1.93368
-1.88748		4.63782				-1.88748	4.63782					-1.88748	4.63782
-6.75676		-3.63162				-6.75676			-3.63162			-6.75676	-3.63162
3.42843		-1.36925				3.42843		-1.36925				3.42843		-1.36925
-5.39708		-5.41176				-5.39708			-5.41176			-5.39708	-5.41176
-0.459618		3.58757				-0.459618	3.58757					-0.459618	3.58757
1.7569		-1.77401				1.7569		-1.77401				1.7569			-1.77401
5.44623		1.38245				5.44623		1.38245				5.44623			1.38245
2.19921		4.98436				2.19921	4.98436					2.19921	4.98436
-4.22727		1.93153				-4.22727			1.93153			-4.22727	1.93153
1.71367		3.59619				1.71367	3.59619					1.71367	3.59619
4.48475		4.54881				4.48475	4.54881					4.48475		4.54881
4.49627		-3.37521				4.49627		-3.37521				4.49627		-3.37521
4.15025		-2.5601				4.15025		-2.5601				4.15025			-2.5601
-5.47046		2.99059				-5.47046	2.99059					-5.47046	2.99059
-1.25385		-0.434431				-1.25385	-0.434431					-1.25385	-0.434431
6.01971		-2.99243				6.01971		-2.99243				6.01971		-2.99243
4.1627		-2.70442				4.1627		-2.70442				4.1627		-2.70442
3.68011		4.40376				3.68011	4.40376					3.68011			4.40376
-5.36559		-3.2419				-5.36559			-3.2419			-5.36559	-3.2419
6.19838		-0.127797				6.19838		-0.127797				6.19838			-0.127797
2.85661		-3.09398				2.85661		-3.09398				2.85661		-3.09398
3.72505		4.62403				3.72505	4.62403					3.72505			4.62403
3.02663		3.0693				3.02663	3.0693					3.02663	3.0693
3.5483		3.68368				3.5483	3.68368					3.5483			3.68368
-3.75662		3.96205				-3.75662	3.96205					-3.75662			3.96205
-2.90655		4.63477				-2.90655	4.63477					-2.90655		4.63477
4.62496		4.28102				4.62496	4.28102					4.62496			4.28102
7.39175		-2.1919				7.39175		-2.1919				7.39175		-2.1919
-5.90674		1.17613				-5.90674			1.17613			-5.90674			1.17613
-2.32933		4.05757				-2.32933	4.05757					-2.32933	4.05757
-3.94717		1.00545				-3.94717		1.00545				-3.94717	1.00545
-7.89744		-2.90792				-7.89744			-2.90792			-7.89744	-2.90792
3.54341		3.81245				3.54341	3.81245					3.54341			3.81245
-7.60907		-3.19915				-7.60907			-3.19915			-7.60907	-3.19915
-3.76646		-1.95983				-3.76646	-1.95983					-3.76646	-1.95983
5.45946		2.58867				5.45946		2.58867				5.45946			2.58867
-0.1547		5.35923				-0.1547	5.35923					-0.1547			5.35923
3.03946		-2.17364				3.03946		-2.17364				3.03946		-2.17364
-5.2266		-1.2741				-5.2266			-1.2741			-5.2266	-1.2741
-2.75922		3.24946				-2.75922	3.24946					-2.75922	3.24946
2.31599		-2.44031				2.31599		-2.44031				2.31599		-2.44031
1.40938		5.49466				1.40938	5.49466					1.40938	5.49466
5.48565		3.00569				5.48565		3.00569				5.48565			3.00569
4.64822		4.33981				4.64822	4.33981					4.64822			4.33981
2.78701		-4.4738				2.78701		-4.4738				2.78701		-4.4738
-3.35109		1.62867				-3.35109	1.62867					-3.35109	1.62867
5.96161		-4.9494				5.96161		-4.9494				5.96161		-4.9494
1.54415		-2.47895				1.54415		-2.47895				1.54415		-2.47895
-6.73458		1.06562				-6.73458			1.06562			-6.73458	1.06562
5.51284		2.49636				5.51284		2.49636				5.51284		2.49636
-2.7946		4.3784				-2.7946	4.3784					-2.7946	4.3784
3.11291		-4.76164				3.11291		-4.76164				3.11291		-4.76164
3.40825		-4.16177				3.40825		-4.16177				3.40825		-4.16177
3.59436		4.96616				3.59436	4.96616					3.59436			4.96616
-2.31701		1.34237				-2.31701	1.34237					-2.31701	1.34237
-3.86713		1.04836				-3.86713			1.04836			-3.86713	1.04836
4.30939		-4.06174				4.30939		-4.06174				4.30939		-4.06174
3.55586		5.08914				3.55586	5.08914					3.55586			5.08914
1.47101		-2.11044				1.47101	-2.11044					1.47101		-2.11044
4.07663		3.35116				4.07663	3.35116					4.07663			3.35116
3.89425		-2.9341				3.89425		-2.9341				3.89425		-2.9341
5.82938		-0.735729				5.82938		-0.735729				5.82938		-0.735729
4.95906		-4.75546				4.95906		-4.75546				4.95906		-4.75546
3.04824		5.12431				3.04824	5.12431					3.04824			5.12431
1.80639		2.85202				1.80639	2.85202					1.80639	2.85202
-3.90486		1.90121				-3.90486	1.90121					-3.90486	1.90121
-4.81684		3.49549				-4.81684	3.49549					-4.81684	3.49549
0.587228		5.68059				0.587228	5.68059					0.587228	5.68059
0.303062		-4.08815				0.303062		-4.08815				0.303062		-4.08815
0.37861		4.40778				0.37861	4.40778					0.37861	4.40778
-2.25356		0.999819				-2.25356	0.999819					-2.25356	0.999819
5.84789		-2.24482				5.84789		-2.24482				5.84789		-2.24482
-3.37539		-1.06471				-3.37539	-1.06471					-3.37539	-1.06471
3.76102		4.95308				3.76102	4.95308					3.76102	4.95308
-6.99716		-2.26515				-6.99716			-2.26515			-6.99716	-2.26515
1.7491		-2.14962				1.7491		-2.14962				1.7491		-2.14962
-0.723795		4.30162				-0.723795	4.30162					-0.723795	4.30162
4.21999		4.01182				4.21999	4.01182					4.21999			4.01182
-3.24649		4.30292				-3.24649	4.30292					-3.24649	4.30292
-5.82306		1.91134				-5.82306	1.91134					-5.82306	1.91134
5.44934		-1.07878				5.44934		-1.07878				5.44934			-1.07878
0.682671		5.69602				0.682671	5.69602					0.682671	5.69602
-4.13301		-0.128982				-4.13301			-0.128982			-4.13301	-0.128982
-4.79381		1.59204				-4.79381	1.59204					-4.79381	1.59204
-4.35059		1.33638				-4.35059		1.33638				-4.35059	1.33638
-4.79314		-4.56694				-4.79314			-4.56694			-4.79314	-4.56694
4.55615		2.81318				4.55615	2.81318					4.55615			2.81318
3.85416		3.38447				3.85416	3.38447					3.85416		3.38447
-0.121049		3.98524				-0.121049	3.98524					-0.121049	3.98524
-3.35938		2.31384				-3.35938	2.31384					-3.35938	2.31384
-5.61208		0.113692				-5.61208			0.113692			-5.61208	0.113692
0.692653		-4.27111				0.692653		-4.27111				0.692653		-4.27111
4.59852		-2.12175				4.59852		-2.12175				4.59852			-2.12175
6.05788		0.88123				6.05788		0.88123				6.05788			0.88123
-5.27893		2.29465				-5.27893	2.29465					-5.27893	2.29465
5.25232		-4.15304				5.25232		-4.15304				5.25232		-4.15304
2.46845		-3.26923				2.46845		-3.26923				2.46845			-3.26923
-0.313725		6.00542				-0.313725	6.00542					-0.313725			6.00542
7.27987		-3.07631				7.27987		-3.07631				7.27987		-3.07631
-5.76943		-5.17961				-5.76943			-5.17961			-5.76943	-5.17961
3.61478		3.49582				3.61478	3.49582					3.61478			3.49582
-4.32766		-4.21695				-4.32766			-4.21695			-4.32766	-4.21695
-8.12024		-1.31406				-8.12024			-1.31406			-8.12024	-1.31406
-6.82034		-4.6174				-6.82034			-4.6174			-6.82034	-4.6174
-7.25638		-1.78053				-7.25638			-1.78053			-7.25638		-1.78053
-5.23762		2.72535				-5.23762	2.72535					-5.23762	2.72535
-0.475413		-0.167117				-0.475413	-0.167117					-0.475413		-0.167117
-5.5186		0.523552				-5.5186			0.523552			-5.5186	0.523552
2.86529		-4.10756				2.86529		-4.10756				2.86529			-4.10756
-1.27396		4.41124				-1.27396	4.41124					-1.27396	4.41124
0.0362299		-2.73295				0.0362299	-2.73295					0.0362299	-2.73295
6.53589		0.0999103				6.53589		0.0999103				6.53589			0.0999103
1.0383		4.50887				1.0383	4.50887					1.0383	4.50887
5.75837		-2.20268				5.75837		-2.20268				5.75837		-2.20268
5.39893		0.793928				5.39893		0.793928				5.39893		0.793928
2.32583		3.131				2.32583	3.131					2.32583			3.131
-3.54873		3.31684				-3.54873	3.31684					-3.54873			3.31684
-7.76838		0.246292				-7.76838			0.246292			-7.76838	0.246292
-7.13182		-2.60219				-7.13182			-2.60219			-7.13182	-2.60219
6.94804		-1.52347				6.94804		-1.52347				6.94804		-1.52347
-1.15361		2.70692				-1.15361	2.70692					-1.15361	2.70692
-0.523489		-5.01685				-0.523489		-5.01685				-0.523489		-5.01685
0.387903		5.22542				0.387903	5.22542					0.387903	5.22542
0.514563		4.04671				0.514563	4.04671					0.514563			4.04671
-3.90496		-1.53193				-3.90496			-1.53193			-3.90496	-1.53193
-2.16038		1.81379				-2.16038	1.81379					-2.16038	1.81379
4.1842		4.48026				4.1842	4.48026					4.1842			4.48026
3.08737		3.85986				3.08737	3.85986					3.08737			3.85986
-1.62942		4.15662				-1.62942	4.15662					-1.62942	4.15662
1.00594		-4.47001				1.00594		-4.47001				1.00594		-4.47001
0.251416		5.41799				0.251416	5.41799					0.251416	5.41799
3.76335		3.9126				3.76335	3.9126					3.76335			3.9126
-6.54899		-5.33708				-6.54899			-5.33708			-6.54899	-5.33708
-2.0588		4.77955				-2.0588	4.77955					-2.0588	4.77955
-2.99444		4.58749				-2.99444	4.58749					-2.99444	4.58749
-3.15441		2.4217				-3.15441	2.4217					-3.15441	2.4217
0.57935		4.97972				0.57935	4.97972					0.57935	4.97972
5.20611		-4.86417				5.20611		-4.86417				5.20611		-4.86417
-4.83929		1.30748				-4.83929			1.30748			-4.83929	1.30748
-3.01299		2.00653				-3.01299	2.00653					-3.01299	2.00653
1.50575		-3.95162				1.50575		-3.95162				1.50575			-3.95162
1.24231		3.40487				1.24231	3.40487					1.24231			3.40487
1.66467		-2.9016				1.66467		-2.9016				1.66467		-2.9016
-4.59593		3.78889				-4.59593	3.78889					-4.59593	3.78889
-4.48963		0.299306				-4.48963			0.299306			-4.48963	0.299306
4.96651		-3.55228				4.96651		-3.55228				4.96651		-3.55228
1.3003		3.4244				1.3003	3.4244					1.3003			3.4244
-5.76675		0.29504				-5.76675			0.29504			-5.76675	0.29504
3.74911		3.23184				3.74911	3.23184					3.74911			3.23184
4.52181		-2.44927				4.52181		-2.44927				4.52181			-2.44927
-7.32699		-1.43078				-7.32699			-1.43078			-7.32699	-1.43078
4.97749		2.62763				4.97749	2.62763					4.97749			2.62763
1.3931		-2.68344				1.3931		-2.68344				1.3931		-2.68344
5.06772		3.62592				5.06772	3.62592					5.06772			3.62592
-4.59702		2.41181				-4.59702	2.41181					-4.59702	2.41181
-1.7559		2.40775				-1.7559	2.40775					-1.7559	2.40775
-0.952087		3.4663				-0.952087	3.4663					-0.952087	3.4663
5.16976		-0.379552				5.16976		-0.379552				5.16976			-0.379552
5.33225		-3.6498				5.33225		-3.6498				5.33225		-3.6498
-5.93685		-0.4203				-5.93685			-0.4203			-5.93685	-0.4203
0.773526		2.63284				0.773526		2.63284				0.773526			2.63284
-4.69801		-1.04325				-4.69801			-1.04325			-4.69801	-1.04325
-5.98751		-4.15383				-5.98751			-4.15383			-5.98751	-4.15383
-3.39329		0.305107				-3.39329			0.305107			-3.39329	0.305107
-6.6499		-0.557717				-6.6499			-0.557717			-6.6499	-0.557717
1.89991		-3.47154				1.89991		-3.47154				1.89991		-3.47154
-8.00378		-2.39768				-8.00378			-2.39768			-8.00378	-2.39768
7.32772		-2.49657				7.32772		-2.49657				7.32772		-2.49657
-0.36892		-5.39128				-0.36892		-5.39128				-0.36892			-5.39128
-5.67563		0.821833				-5.67563			0.821833			-5.67563	0.821833
-0.22605		5.40508				-0.22605	5.40508					-0.22605	5.40508
-6.54085		-3.86272				-6.54085			-3.86272			-6.54085	-3.86272
-0.885455		3.36709				-0.885455	3.36709					-0.885455	3.36709
2.6433		2.69653				2.6433	2.69653					2.6433	2.69653
5.96012		1.53253				5.96012		1.53253				5.96012		1.53253
7.96194		-3.74519				7.96194		-3.74519				7.96194		-3.74519
4.64363		-1.98686				4.64363		-1.98686				4.64363		-1.98686
-5.39471		2.58329				-5.39471	2.58329					-5.39471	2.58329
5.30286		-2.19294				5.30286		-2.19294				5.30286		-2.19294
4.67856		-1.54011				4.67856		-1.54011				4.67856			-1.54011
3.38146		-2.52153				3.38146		-2.52153				3.38146		-2.52153
3.13201		-3.43144				3.13201		-3.43144				3.13201		-3.43144
5.01368		3.98381				5.01368		3.98381				5.01368			3.98381
1.05435		-2.52488				1.05435		-2.52488				1.05435			-2.52488
3.17534		-3.15558				3.17534		-3.15558				3.17534		-3.15558
-0.635795		4.82544				-0.635795	4.82544					-0.635795			4.82544
-0.954571		4.04743				-0.954571	4.04743					-0.954571	4.04743
-3.15432		1.98104				-3.15432	1.98104					-3.15432			1.98104
5.15284		1.28186				5.15284		1.28186				5.15284		1.28186
4.78766		3.95587				4.78766	3.95587					4.78766			3.95587
2.41788		-2.8615				2.41788		-2.8615				2.41788			-2.8615
4.46226		3.73406				4.46226	3.73406					4.46226			3.73406
-1.28922		5.01071				-1.28922	5.01071					-1.28922	5.01071
0.410028		5.13286				0.410028	5.13286					0.410028	5.13286
3.12151		5.46868				3.12151	5.46868					3.12151	5.46868
-5.14491		2.4644				-5.14491	2.4644					-5.14491	2.4644
-5.94372		1.69815				-5.94372			1.69815			-5.94372	1.69815
-6.43651		-4.57333				-6.43651			-4.57333			-6.43651	-4.57333
4.02024		-1.64404				4.02024		-1.64404				4.02024		-1.64404
-2.82529		2.88936				-2.82529	2.88936					-2.82529	2.88936
1.75194		-3.42541				1.75194		-3.42541				1.75194		-3.42541
-2.26207		-1.54562				-2.26207	-1.54562					-2.26207	-1.54562
5.84659		-2.49339				5.84659		-2.49339				5.84659		-2.49339
2.57539		4.60759				2.57539	4.60759					2.57539		4.60759
-4.15091		4.16907				-4.15091	4.16907					-4.15091	4.16907
-4.75981		3.83699				-4.75981	3.83699					-4.75981			3.83699
1.0566		6.00148				1.0566	6.00148					1.0566			6.00148
-2.72832		5.30219				-2.72832	5.30219					-2.72832	5.30219
-4.82983		-2.58631				-4.82983			-2.58631			-4.82983	-2.58631
-1.61032		5.25275				-1.61032	5.25275					-1.61032			5.25275
0.0686058		4.89202				0.0686058	4.89202					0.0686058	4.89202
5.39389		-2.35461				5.39389		-2.35461				5.39389		-2.35461
4.20394		3.91915				4.20394	3.91915					4.20394	3.91915
0.298342		-4.51144				0.298342		-4.51144				0.298342		-4.51144
3.11396		-3.31888				3.11396		-3.31888				3.11396		-3.31888
-4.6789		1.28929				-4.6789			1.28929			-4.6789	1.28929
5.17352		-2.30168				5.17352		-2.30168				5.17352			-2.30168
-4.68648		3.91147				-4.68648	3.91147					-4.68648	3.91147
1.57216		4.19069				1.57216	4.19069					1.57216	4.19069
0.958319		5.06377				0.958319	5.06377					0.958319	5.06377
-4.79985		3.91086				-4.79985	3.91086					-4.79985	3.91086
3.73821		-0.260537				3.73821	-0.260537					3.73821			-0.260537
-2.71528		2.40807				-2.71528	2.40807					-2.71528	2.40807
5.93378		-0.187282				5.93378		-0.187282				5.93378		-0.187282
-0.196321		3.59573				-0.196321	3.59573					-0.196321	3.59573
5.57025		-1.94882				5.57025		-1.94882				5.57025		-1.94882
-4.17788		0.888545				-4.17788			0.888545			-4.17788	0.888545
5.29432		-3.40818				5.29432		-3.40818				5.29432			-3.40818
1.14966		-4.41636				1.14966		-4.41636				1.14966		-4.41636
-6.88094		-0.134267				-6.88094			-0.134267			-6.88094	-0.134267
6.74609		-1.24092				6.74609		-1.24092				6.74609		-1.24092
-0.450764		-2.57661				-0.450764	-2.57661					-0.450764	-2.57661
-5.37178		-2.03013				-5.37178	-2.03013					-5.37178	-2.03013
6.52351		-1.5061				6.52351		-1.5061				6.52351		-1.5061
-2.4759		-1.66395				-2.4759	-1.66395					-2.4759	-1.66395
-4.37541		1.49853				-4.37541	1.49853					-4.37541			1.49853
0.667083		3.88428				0.667083	3.88428					0.667083	3.88428
-0.0376509		6.13307				-0.0376509	6.13307					-0.0376509	6.13307
-0.527625		5.09343				-0.527625	5.09343					-0.527625	5.09343
-0.0680418		-1.23939				-0.0680418		-1.23939				-0.0680418	-1.23939
-2.38617		1.55702				-2.38617	1.55702					-2.38617	1.55702
-2.40828		4.29424				-2.40828		4.29424				-2.40828	4.29424
5.03739		-2.8048				5.03739		-2.8048				5.03739		-2.8048
3.0102		-4.51905				3.0102		-4.51905				3.0102		-4.51905
0.916295		-2.46386				0.916295		-2.46386				0.916295		-2.46386
6.39142		-0.954453				6.39142		-0.954453				6.39142		-0.954453
3.85177		3.44433				3.85177	3.44433					3.85177			3.44433
-3.36498		-0.433441				-3.36498			-0.433441			-3.36498	-0.433441
-0.386079		3.04624				-0.386079	3.04624					-0.386079	3.04624
1.28619		-3.38516				1.28619		-3.38516				1.28619		-3.38516
2.4031		3.2026				2.4031	3.2026					2.4031		3.2026
-2.53231		4.61723				-2.53231	4.61723					-2.53231	4.61723
-7.64856		-1.84834				-7.64856			-1.84834			-7.64856	-1.84834
-3.44999		4.02344				-3.44999	4.02344					-3.44999	4.02344
3.50546		3.87742				3.50546	3.87742					3.50546	3.87742
2.60667		5.59316				2.60667	5.59316					2.60667			5.59316
4.34787		3.48201				4.34787	3.48201					4.34787			3.48201
1.09605		4.0982				1.09605	4.0982					1.09605		4.0982
-2.8132		4.37016				-2.8132	4.37016					-2.8132	4.37016
2.4987		-3.7528				2.4987		-3.7528				2.4987			-3.7528
3.02311		5.21652				3.02311	5.21652					3.02311			5.21652
-2.27095		2.11277				-2.27095	2.11277					-2.27095	2.11277
-1.11576		4.457				-1.11576	4.457					-1.11576	4.457
-0.885449		3.84987				-0.885449	3.84987					-0.885449	3.84987
-0.797168		4.05951				-0.797168	4.05951					-0.797168	4.05951
2.7411		4.65268				2.7411	4.65268					2.7411	4.65268
-2.74823		3.29739				-2.74823	3.29739					-2.74823	3.29739
3.0963		5.17324				3.0963	5.17324					3.0963	5.17324
3.00399		5.21843				3.00399	5.21843					3.00399			5.21843
-8.17987		-2.44695				-8.17987			-2.44695			-8.17987	-2.44695
-5.80663		-5.29082				-5.80663			-5.29082			-5.80663	-5.29082
-2.79198		1.1116				-2.79198			1.1116			-2.79198	1.1116
2.59859		5.26034				2.59859	5.26034					2.59859			5.26034
-7.56506		-2.21175				-7.56506			-2.21175			-7.56506	-2.21175
4.61545		3.82101				4.61545	3.82101					4.61545			3.82101
-4.43128		0.130928				-4.43128			0.130928			-4.43128	0.130928
-6.47818		-5.21907				-6.47818		-5.21907				-6.47818			-5.21907
3.45232		-2.94559				3.45232		-2.94559				3.45232		-2.94559
-5.52009		-5.00491				-5.52009			-5.00491			-5.52009	-5.00491
-0.265764		-2.97484				-0.265764	-2.97484					-0.265764	-2.97484
-4.63286		0.796988				-4.63286			0.796988			-4.63286	0.796988
-1.75305		2.87995				-1.75305	2.87995					-1.75305	2.87995
-2.89562		1.73866				-2.89562	1.73866					-2.89562	1.73866
3.17773		4.09622				3.17773	4.09622					3.17773			4.09622
-0.347835		4.24807				-0.347835	4.24807					-0.347835	4.24807
3.14916		-3.54717				3.14916	-3.54717					3.14916	-3.54717
-3.56987		1.1716				-3.56987			1.1716			-3.56987	1.1716
-2.48153		5.14934				-2.48153	5.14934					-2.48153	5.14934
3.27574		-5.06378				3.27574		-5.06378				3.27574		-5.06378
6.32299		0.854097				6.32299		0.854097				6.32299			0.854097
2.16534		-1.25124				2.16534	-1.25124					2.16534			-1.25124
6.78551		-3.87055				6.78551		-3.87055				6.78551		-3.87055
5.82084		0.426322				5.82084		0.426322				5.82084			0.426322
-5.4072		2.1077				-5.4072	2.1077					-5.4072	2.1077
7.08129		-3.71771				7.08129		-3.71771				7.08129			-3.71771
-4.21935		1.3055				-4.21935			1.3055			-4.21935	1.3055
-6.00659		-1.337				-6.00659			-1.337			-6.00659	-1.337
0.140595		6.03747				0.140595	6.03747					0.140595	6.03747
3.86869		-2.5546				3.86869		-2.5546				3.86869			-2.5546
2.04767		4.49844				2.04767	4.49844					2.04767	4.49844
-2.78773		0.755488				-2.78773	0.755488					-2.78773	0.755488
-4.54451		-2.89285				-4.54451	-2.89285					-4.54451	-2.89285
-0.854024		3.96947				-0.854024	3.96947					-0.854024	3.96947
5.28269		3.01374				5.28269	3.01374					5.28269			3.01374
1.57353		4.74158				1.57353	4.74158					1.57353			4.74158
-6.34066		1.01847				-6.34066			1.01847			-6.34066	1.01847
-5.88881		0.419991				-5.88881			0.419991			-5.88881	0.419991
0.305157		-4.70916				0.305157		-4.70916				0.305157		-4.70916
4.16543		1.74041				4.16543	1.74041					4.16543			1.74041
1.68031		-2.14887				1.68031		-2.14887				1.68031		-2.14887
-3.13893		4.5581				-3.13893	4.5581					-3.13893	4.5581
0.37214		5.64929				0.37214	5.64929					0.37214	5.64929
-6.92418		-2.04182				-6.92418			-2.04182			-6.92418	-2.04182
-4.58712		3.47485				-4.58712	3.47485					-4.58712	3.47485
-4.5506		2.67984				-4.5506	2.67984					-4.5506	2.67984
5.2651		-1.6607				5.2651		-1.6607				5.2651			-1.6607
4.58625		-3.10123				4.58625		-3.10123				4.58625		-3.10123
-2.58573		0.421623				-2.58573			0.421623			-2.58573	0.421623
1.76114		-4.21688				1.76114		-4.21688				1.76114		-4.21688
-0.939477		3.41816				-0.939477	3.41816					-0.939477	3.41816
-3.33206		-2.53403				-3.33206	-2.53403					-3.33206	-2.53403
3.18157		-3.30108				3.18157		-3.30108				3.18157		-3.30108
1.87867		-1.72776				1.87867		-1.72776				1.87867		-1.72776
-4.7941		-1.43165				-4.7941			-1.43165			-4.7941	-1.43165
2.7089		-2.93799				2.7089		-2.93799				2.7089			-2.93799
3.64179		-3.93008				3.64179		-3.93008				3.64179			-3.93008
0.683069		3.45868				0.683069	3.45868					0.683069			3.45868
2.77015		1.96657				2.77015	1.96657					2.77015			1.96657
-3.12186		0.277392				-3.12186			0.277392			-3.12186			0.277392
3.03026		-2.49885				3.03026		-2.49885				3.03026			-2.49885
1.98658		-4.13053				1.98658		-4.13053				1.98658		-4.13053
-2.75784		4.18902				-2.75784		4.18902				-2.75784	4.18902
5.55626		1.51738				5.55626		1.51738				5.55626		1.51738
-4.92062		3.47988				-4.92062	3.47988					-4.92062	3.47988
-6.48934		1.47987				-6.48934			1.47987			-6.48934	1.47987
7.30446		-5.39776				7.30446		-5.39776				7.30446		-5.39776
4.75706		-1.99977				4.75706		-1.99977				4.75706		-1.99977
3.13882		5.0054				3.13882	5.0054					3.13882			5.0054
1.50697		4.52941				1.50697	4.52941					1.50697		4.52941
-3.1984		-2.8625				-3.1984	-2.8625					-3.1984	-2.8625
1.5446		-2.18023				1.5446		-2.18023				1.5446		-2.18023
-0.292357		-3.01215				-0.292357	-3.01215					-0.292357	-3.01215
4.77606		-1.91386				4.77606		-1.91386				4.77606		-1.91386
1.87937		4.32919				1.87937	4.32919					1.87937			4.32919
-2.15708		2.71283				-2.15708	2.71283					-2.15708	2.71283
4.53386		-5.26952				4.53386		-5.26952				4.53386		-5.26952
1.68661		-1.79822				1.68661	-1.79822					1.68661			-1.79822
-6.70794		-4.34006				-6.70794			-4.34006			-6.70794	-4.34006
-7.77073		-2.12151				-7.77073			-2.12151			-7.77073	-2.12151
-6.67678		-1.50247				-6.67678			-1.50247			-6.67678	-1.50247
5.26974		1.50173				5.26974		1.50173				5.26974			1.50173
-6.90065		-3.4243				-6.90065			-3.4243			-6.90065	-3.4243
-2.10012		1.12067				-2.10012	1.12067					-2.10012	1.12067
-2.73849		0.759321				-2.73849	0.759321					-2.73849	0.759321
3.53285		3.91452				3.53285	3.91452					3.53285	3.91452
-6.73867		0.228225				-6.73867			0.228225			-6.73867	0.228225
1.46286		-1.90129				1.46286		-1.90129				1.46286		-1.90129
-0.337765		5.40716				-0.337765	5.40716					-0.337765	5.40716
0.538177		3.33333				0.538177	3.33333					0.538177	3.33333
-0.614988		-1.31573				-0.614988		-1.31573				-0.614988	-1.31573
-7.32502		-0.471634				-7.32502			-0.471634			-7.32502	-0.471634
-0.247479		2.83179				-0.247479	2.83179					-0.247479		2.83179
4.00102		4.55389				4.00102	4.55389					4.00102			4.55389
3.6072		3.3013				3.6072	3.3013					3.6072	3.3013
-5.00206		0.11134				-5.00206			0.11134			-5.00206	0.11134
2.92036		-3.90485				2.92036		-3.90485				2.92036		-3.90485
-3.52224		4.04288				-3.52224	4.04288					-3.52224	4.04288
-5.06832		-0.385029				-5.06832			-0.385029			-5.06832	-0.385029
4.54714		3.48536				4.54714	3.48536					4.54714			3.48536
5.07975		3.90501				5.07975	3.90501					5.07975			3.90501
0.144098		5.14535				0.144098	5.14535					0.144098	5.14535
6.64191		-2.10218				6.64191		-2.10218				6.64191		-2.10218
5.88737		-4.77258				5.88737		-4.77258				5.88737		-4.77258
-2.01576		0.972691				-2.01576	0.972691					-2.01576	0.972691
0.045121		3.3773				0.045121	3.3773					0.045121	3.3773
-3.61286		0.29903				-3.61286		0.29903				-3.61286		0.29903
2.75916		5.2428				2.75916	5.2428					2.75916	5.2428
-0.448063		-5.1818				-0.448063		-5.1818				-0.448063		-5.1818
-7.05987		-2.63489				-7.05987			-2.63489			-7.05987	-2.63489
-6.87975		-0.0962131				-6.87975			-0.0962131			-6.87975	-0.0962131
-4.07547		2.32184				-4.07547	2.32184					-4.07547	2.32184
5.21797		-1.04547				5.21797		-1.04547				5.21797		-1.04547
0.369585		3.57295				0.369585	3.57295					0.369585	3.57295
-4.36515		3.84571				-4.36515	3.84571					-4.36515	3.84571
3.96158		-2.65611				3.96158	-2.65611					3.96158			-2.65611
-7.46521		-0.816028				-7.46521			-0.816028			-7.46521	-0.816028
3.87409		-0.482217				3.87409	-0.482217					3.87409		-0.482217
1.81902		-1.62012				1.81902	-1.62012					1.81902		-1.62012
4.18377		2.82094				4.18377	2.82094					4.18377			2.82094
-5.87171		2.70127				-5.87171		2.70127				-5.87171	2.70127
3.62348		4.05786				3.62348	4.05786					3.62348			4.05786
-5.87127		0.944995				-5.87127			0.944995			-5.87127	0.944995
2.10589		4.25302				2.10589	4.25302					2.10589	4.25302
6.84723		-2.9668				6.84723		-2.9668				6.84723		-2.9668
-4.50047		2.21771				-4.50047	2.21771					-4.50047	2.21771
-4.1575		-0.433788				-4.1575			-0.433788			-4.1575	-0.433788
-3.11792		-0.559383				-3.11792			-0.559383			-3.11792	-0.559383
-4.48416		-4.80307				-4.48416			-4.80307			-4.48416	-4.80307
-5.25953		1.74416				-5.25953	1.74416					-5.25953	1.74416
4.56004		4.06133				4.56004	4.06133					4.56004			4.06133
-0.686397		3.83335				-0.686397	3.83335					-0.686397	3.83335
1.94207		4.69071				1.94207	4.69071					1.94207			4.69071
3.35968		3.2809				3.35968	3.2809					3.35968			3.2809
-1.08165		3.84427				-1.08165	3.84427					-1.08165	3.84427
4.11279		2.55716				4.11279	2.55716					4.11279			2.55716
-2.31121		5.88092				-2.31121	5.88092					-2.31121	5.88092
4.51232		-3.51651				4.51232		-3.51651				4.51232			-3.51651
-0.242411		-1.78582				-0.242411		-1.78582				-0.242411			-1.78582
7.06365		-2.87523				7.06365		-2.87523				7.06365			-2.87523
6.68793		-0.847693				6.68793		-0.847693				6.68793		-0.847693
5.02288		-1.512				5.02288		-1.512				5.02288			-1.512
-6.921		-1.88239				-6.921			-1.88239			-6.921	-1.88239
2.82045		-3.51564				2.82045		-3.51564				2.82045		-3.51564
-3.55334		1.02503				-3.55334			1.02503			-3.55334	1.02503
5.10978		0.686453				5.10978		0.686453				5.10978		0.686453
-7.22898		-4.10307				-7.22898			-4.10307			-7.22898	-4.10307
-2.9204		2.41117				-2.9204	2.41117					-2.9204	2.41117
-1.19125		5.04154				-1.19125	5.04154					-1.19125	5.04154
5.53194		0.858038				5.53194		0.858038				5.53194		0.858038
1.06319		4.51199				1.06319	4.51199					1.06319	4.51199
-7.3227		-3.34483				-7.3227			-3.34483			-7.3227	-3.34483
-6.91097		-2.14946				-6.91097			-2.14946			-6.91097	-2.14946
-2.70782		0.541238				-2.70782	0.541238					-2.70782	0.541238
5.47432		-2.18399				5.47432		-2.18399				5.47432		-2.18399
5.81546		-1.96801				5.81546		-1.96801				5.81546		-1.96801
0.304663		3.13807				0.304663	3.13807					0.304663	3.13807
2.97384		3.70513				2.97384	3.70513					2.97384			3.70513
-3.28504		4.61847				-3.28504	4.61847					-3.28504	4.61847
-4.59403		0.361877				-4.59403			0.361877			-4.59403	0.361877
0.869479		-1.73669				0.869479		-1.73669				0.869479			-1.73669
-4.18081		3.63771				-4.18081	3.63771					-4.18081	3.63771
5.04989		-0.284847				5.04989		-0.284847				5.04989		-0.284847
5.12146		0.485844				5.12146		0.485844				5.12146			0.485844
-3.67594		0.808332				-3.67594			0.808332			-3.67594	0.808332
0.308875		3.98447				0.308875	3.98447					0.308875	3.98447
-5.16357		2.60294				-5.16357	2.60294					-5.16357	2.60294
4.66217		4.41525				4.66217	4.41525					4.66217			4.41525
-3.58775		2.50157				-3.58775	2.50157					-3.58775	2.50157
-5.85625		-1.37911				-5.85625			-1.37911			-5.85625	-1.37911
4.06448		4.70727				4.06448	4.70727					4.06448			4.70727
5.52164		-2.05523				5.52164		-2.05523				5.52164		-2.05523
-5.78658		1.67118				-5.78658			1.67118			-5.78658			1.67118
-3.87983		0.165714				-3.87983			0.165714			-3.87983	0.165714
-6.15288		-1.39829				-6.15288			-1.39829			-6.15288	-1.39829
-0.709624		5.36121				-0.709624	5.36121					-0.709624	5.36121
4.39136		0.829505				4.39136	0.829505					4.39136		0.829505
4.01291		-1.17577				4.01291		-1.17577				4.01291		-1.17577
1.45147		-3.75756				1.45147		-3.75756				1.45147		-3.75756
-7.47556		-1.75946				-7.47556			-1.75946			-7.47556	-1.75946
0.0401636		4.8619				0.0401636	4.8619					0.0401636			4.8619
3.95804		5.1179				3.95804	5.1179					3.95804	5.1179
-7.08375		0.858779				-7.08375			0.858779			-7.08375	0.858779
2.33781		2.40163				2.33781	2.40163					2.33781	2.40163
-2.0618		-0.977629				-2.0618	-0.977629					-2.0618	-0.977629
-4.61085		-0.167975				-4.61085			-0.167975			-4.61085	-0.167975
-4.02471		1.61494				-4.02471			1.61494			-4.02471	1.61494
-0.767039		3.64934				-0.767039	3.64934					-0.767039			3.64934
4.01818		4.44044				4.01818	4.44044					4.01818			4.44044
-0.540971		3.83833				-0.540971	3.83833					-0.540971	3.83833
-6.6436		-3.82297				-6.6436			-3.82297			-6.6436	-3.82297
3.72868		4.17476				3.72868	4.17476					3.72868			4.17476
7.47321		-2.56156				7.47321		-2.56156				7.47321		-2.56156
4.6193		2.21843				4.6193	2.21843					4.6193			2.21843
-6.0821		0.0835572				-6.0821			0.0835572			-6.0821	0.0835572
6.70492		-1.466				6.70492		-1.466				6.70492		-1.466
4.625		-1.17495				4.625		-1.17495				4.625			-1.17495
5.86243		-2.14615				5.86243		-2.14615				5.86243		-2.14615
-3.95201		-0.817448				-3.95201			-0.817448			-3.95201	-0.817448
2.28157		-1.46399				2.28157	-1.46399					2.28157		-1.46399
0.309611		5.07085				0.309611	5.07085					0.309611	5.07085
2.37545		4.54192				2.37545	4.54192					2.37545			4.54192
-6.08404		2.95376				-6.08404		2.95376				-6.08404			2.95376
-7.46105		-3.59484				-7.46105			-3.59484			-7.46105	-3.59484
-6.51942		-4.58228				-6.51942			-4.58228			-6.51942	-4.58228
-2.48644		1.99364				-2.48644	1.99364					-2.48644			1.99364
1.82711		5.80548				1.82711	5.80548					1.82711	5.80548
6.23904		-0.938498				6.23904		-0.938498				6.23904		-0.938498
5.15594		-3.41223				5.15594		-3.41223				5.15594			-3.41223
6.77646		-1.67552				6.77646		-1.67552				6.77646		-1.67552
-3.76549		2.45956				-3.76549	2.45956					-3.76549	2.45956
5.93837		1.48003				5.93837		1.48003				5.93837			1.48003
-7.1626		-0.490801				-7.1626			-0.490801			-7.1626	-0.490801
-1.3511		3.68581				-1.3511	3.68581					-1.3511	3.68581
3.16491		4.74983				3.16491	4.74983					3.16491			4.74983
-1.73736		4.44125				-1.73736	4.44125					-1.73736	4.44125
-1.42912		6.01937				-1.42912	6.01937					-1.42912	6.01937
6.26369		-1.20393				6.26369		-1.20393				6.26369		-1.20393
5.89564		-4.50244				5.89564		-4.50244				5.89564		-4.50244
2.45633		5.10689				2.45633	5.10689					2.45633	5.10689
-2.89311		1.74064				-2.89311	1.74064					-2.89311	1.74064
0.796445		4.47527				0.796445	4.47527					0.796445	4.47527
-2.03194		3.38014				-2.03194	3.38014					-2.03194	3.38014
-0.614025		5.81267				-0.614025	5.81267					-0.614025			5.81267
-1.59062		3.30162				-1.59062	3.30162					-1.59062	3.30162
-0.0294788		5.10147				-0.0294788	5.10147					-0.0294788	5.10147
1.11557		-4.37937				1.11557		-4.37937				1.11557		-4.37937
-0.860125		-1.20503				-0.860125		-1.20503				-0.860125	-1.20503
0.928103		-2.45964				0.928103		-2.45964				0.928103		-2.45964
-3.67527		1.85893				-3.67527			1.85893			-3.67527	1.85893
4.47035		3.56909				4.47035	3.56909					4.47035			3.56909
3.53799		4.25391				3.53799	4.25391					3.53799	4.25391
-0.843312		5.18379				-0.843312	5.18379					-0.843312	5.18379
-2.86231		3.758				-2.86231	3.758					-2.86231	3.758
5.73949		-0.241581				5.73949		-0.241581				5.73949			-0.241581
-3.42854		3.74636				-3.42854	3.74636					-3.42854	3.74636
-1.37308		5.48663				-1.37308	5.48663					-1.37308	5.48663
4.9612		-1.64696				4.9612		-1.64696				4.9612			-1.64696
-4.01973		2.08174				-4.01973	2.08174					-4.01973	2.08174
-4.51221		3.47324				-4.51221	3.47324					-4.51221	3.47324
7.67941		-3.55197				7.67941		-3.55197				7.67941		-3.55197
5.39098		-1.38828				5.39098		-1.38828				5.39098			-1.38828
4.29694		-0.584484				4.29694		-0.584484				4.29694			-0.584484
1.64123		4.14209				1.64123	4.14209					1.64123	4.14209
1.10383		-3.61388				1.10383		-3.61388				1.10383		-3.61388
-2.10399		4.17784				-2.10399	4.17784					-2.10399	4.17784
2.65383		-4.21487				2.65383		-4.21487				2.65383		-4.21487
4.91475		3.09888				4.91475	3.09888					4.91475			3.09888
-5.07877		2.2616				-5.07877	2.2616					-5.07877	2.2616
-3.9789		3.07952				-3.9789	3.07952					-3.9789	3.07952
-2.0511		4.67698				-2.0511	4.67698					-2.0511	4.67698
-1.73541		4.76987				-1.73541	4.76987					-1.73541	4.76987
2.11191		-3.58195				2.11191		-3.58195				2.11191		-3.58195
5.12407		-3.56069				5.12407		-3.56069				5.12407		-3.56069
4.82582		-2.43819				4.82582		-2.43819				4.82582			-2.43819
-6.36291		-1.13967				-6.36291			-1.13967			-6.36291	-1.13967
-6.54076		-1.16258				-6.54076		-1.16258				-6.54076			-1.16258
-5.88932		3.21785				-5.88932			3.21785			-5.88932		3.21785
-4.30157		-4.64721				-4.30157			-4.64721			-4.30157	-4.64721
5.34703		-1.32065				5.34703		-1.32065				5.34703			-1.32065
1.22794		-3.63541				1.22794		-3.63541				1.22794		-3.63541
-2.90971		2.57002				-2.90971	2.57002					-2.90971	2.57002
-0.0131393		4.62905				-0.0131393	4.62905					-0.0131393	4.62905
-6.64095		-2.82056				-6.64095			-2.82056			-6.64095	-2.82056
-4.32333		3.1701				-4.32333	3.1701					-4.32333	3.1701
-1.02008		5.58632				-1.02008	5.58632					-1.02008		5.58632
-3.47655		2.56407				-3.47655	2.56407					-3.47655	2.56407
3.32064		4.60146				3.32064	4.60146					3.32064			4.60146
1.99177		-2.87888				1.99177		-2.87888				1.99177			-2.87888
6.46167		-2.18442				6.46167		-2.18442				6.46167		-2.18442
-2.95748		2.01746				-2.95748	2.01746					-2.95748	2.01746
4.85415		-2.54306				4.85415		-2.54306				4.85415		-2.54306
-3.31614		2.64819				-3.31614	2.64819					-3.31614	2.64819
6.69753		-2.54713				6.69753		-2.54713				6.69753			-2.54713
3.26079		4.78593				3.26079	4.78593					3.26079	4.78593
6.17773		-3.28964				6.17773		-3.28964				6.17773		-3.28964
4.17242		0.995401				4.17242	0.995401					4.17242			0.995401
-6.86862		-0.544221				-6.86862			-0.544221			-6.86862	-0.544221
0.965596		5.52776				0.965596	5.52776					0.965596	5.52776
-2.01655		4.14061				-2.01655	4.14061					-2.01655	4.14061
1.69475		-4.32749				1.69475		-4.32749				1.69475		-4.32749
5.48698		0.0208331				5.48698		0.0208331				5.48698		0.0208331
3.19415		-1.86368				3.19415		-1.86368				3.19415		-1.86368
2.47205		-3.97354				2.47205		-3.97354				2.47205		-3.97354
4.15866		-3.3064				4.15866		-3.3064				4.15866		-3.3064
-3.3966		3.62842				-3.3966	3.62842					-3.3966	3.62842
-5.71454		-1.9928				-5.71454			-1.9928			-5.71454	-1.9928
-2.4046		4.559				-2.4046	4.559					-2.4046	4.559
-5.97667		-4.17973				-5.97667			-4.17973			-5.97667	-4.17973
4.96024		-3.62552				4.96024		-3.62552				4.96024			-3.62552
2.20779		-3.3979				2.20779		-3.3979				2.20779		-3.3979
-5.47028		-5.01615				-5.47028			-5.01615			-5.47028	-5.01615
6.25791		-3.04056				6.25791		-3.04056				6.25791		-3.04056
6.10188		0.653424				6.10188		0.653424				6.10188			0.653424
4.02823		-1.99224				4.02823		-1.99224				4.02823		-1.99224
-0.343799		3.42638				-0.343799	3.42638					-0.343799	3.42638
4.12781		-2.69534				4.12781		-2.69534				4.12781		-2.69534
2.73709		-3.10319				2.73709		-3.10319				2.73709		-3.10319
6.99836		-2.73629				6.99836		-2.73629				6.99836			-2.73629
-3.27917		0.821				-3.27917	0.821					-3.27917	0.821
-3.06269		4.79357				-3.06269	4.79357					-3.06269	4.79357
2.44872		4.89373				2.44872	4.89373					2.44872	4.89373
-2.28553		0.108346				-2.28553	0.108346					-2.28553	0.108346
5.85334		0.888944				5.85334		0.888944				5.85334			0.888944
0.0684748		6.02643				0.0684748	6.02643					0.0684748	6.02643
4.8741		1.28474				4.8741		1.28474				4.8741		1.28474
4.94454		-1.18478				4.94454		-1.18478				4.94454			-1.18478
-6.92452		-1.55731				-6.92452			-1.55731			-6.92452	-1.55731
-3.75718		-2.7663				-3.75718			-2.7663			-3.75718	-2.7663
6.30957		-2.45241				6.30957		-2.45241				6.30957			-2.45241
-2.37416		2.93961				-2.37416	2.93961					-2.37416	2.93961
2.39724		4.27033				2.39724	4.27033					2.39724	4.27033
-6.43473		-4.90799				-6.43473			-4.90799			-6.43473	-4.90799
1.69251		4.00951				1.69251	4.00951					1.69251			4.00951
-2.65363		2.82802				-2.65363	2.82802					-2.65363			2.82802
2.76539		0.132781				2.76539	0.132781					2.76539			0.132781
-1.70836		5.88473				-1.70836	5.88473					-1.70836	5.88473
3.16634		-1.26909				3.16634		-1.26909				3.16634			-1.26909
-3.55948		2.08873				-3.55948	2.08873					-3.55948	2.08873
-4.54384		2.73608				-4.54384	2.73608					-4.54384	2.73608
-5.25974		1.74149				-5.25974	1.74149					-5.25974	1.74149
-1.71449		-0.184094				-1.71449	-0.184094					-1.71449	-0.184094
-3.60932		0.443385				-3.60932			0.443385			-3.60932	0.443385
-2.03826		2.33646				-2.03826	2.33646					-2.03826	2.33646
2.19433		-3.93909				2.19433		-3.93909				2.19433			-3.93909
1.42153		5.017				1.42153	5.017					1.42153	5.017
-4.7336		2.50106				-4.7336	2.50106					-4.7336	2.50106
-3.72034		0.433161				-3.72034			0.433161			-3.72034	0.433161
1.87348		-3.90838				1.87348		-3.90838				1.87348			-3.90838
-3.42039		0.620877				-3.42039	0.620877					-3.42039	0.620877
2.4453		2.94478				2.4453	2.94478					2.4453	2.94478
-6.03146		-1.95179				-6.03146			-1.95179			-6.03146	-1.95179
-5.95558		-2.15118				-5.95558			-2.15118			-5.95558			-2.15118
4.15326		1.20454				4.15326	1.20454					4.15326			1.20454
4.94967		3.22989				4.94967	3.22989					4.94967			3.22989
-5.09692		-2.80655				-5.09692			-2.80655			-5.09692	-2.80655
-0.951065		2.93039				-0.951065	2.93039					-0.951065	2.93039
-2.87967		1.84874				-2.87967	1.84874					-2.87967	1.84874
0.199658		-2.51402				0.199658	-2.51402					0.199658	-2.51402
-5.7516		-3.91929				-5.7516			-3.91929			-5.7516	-3.91929
-6.47743		-0.209856				-6.47743			-0.209856			-6.47743	-0.209856
4.4675		-1.61507				4.4675		-1.61507				4.4675		-1.61507
6.07979		-0.797333				6.07979		-0.797333				6.07979			-0.797333
1.52053		5.4923				1.52053	5.4923					1.52053	5.4923
0.149539		-2.71479				0.149539	-2.71479					0.149539	-2.71479
-4.43685		2.05117				-4.43685	2.05117					-4.43685	2.05117
2.64502		5.03428				2.64502	5.03428					2.64502		5.03428
3.3718		-2.51246				3.3718		-2.51246				3.3718		-2.51246
2.24464		3.68547				2.24464	3.68547					2.24464	3.68547
-5.55047		-0.911504				-5.55047			-0.911504			-5.55047	-0.911504
-6.36823		2.69134				-6.36823			2.69134			-6.36823		2.69134
0.791641		-1.42488				0.791641		-1.42488				0.791641	-1.42488
-0.0445811		4.58577				-0.0445811	4.58577					-0.0445811	4.58577
4.8674		-2.45598				4.8674		-2.45598				4.8674		-2.45598
5.57266		2.369				5.57266		2.369				5.57266			2.369
-2.48466		-2.63646				-2.48466	-2.63646					-2.48466	-2.63646
3.86889		-3.72664				3.86889		-3.72664				3.86889		-3.72664
-0.987667		-0.124525				-0.987667	-0.124525					-0.987667	-0.124525
6.2781		-1.93068				6.2781		-1.93068				6.2781		-1.93068
-1.89528		4.42448				-1.89528	4.42448					-1.89528	4.42448
7.22513		-4.30551				7.22513		-4.30551				7.22513		-4.30551
7.21246		-5.37136				7.21246		-5.37136				7.21246		-5.37136
-5.75167		1.30223				-5.75167			1.30223			-5.75167	1.30223
7.41275		-3.96365				7.41275		-3.96365				7.41275		-3.96365
-4.98755		-1.31631				-4.98755			-1.31631			-4.98755	-1.31631
6.46533		-2.70702				6.46533		-2.70702				6.46533		-2.70702
-0.0757817		-2.69552				-0.0757817	-2.69552					-0.0757817	-2.69552
4.30451		-2.72871				4.30451		-2.72871				4.30451			-2.72871
-5.24105		3.707				-5.24105		3.707				-5.24105	3.707
6.13076		1.35762				6.13076		1.35762				6.13076			1.35762
-2.23713		5.41839				-2.23713	5.41839					-2.23713			5.41839
-3.09593		-1.88971				-3.09593	-1.88971					-3.09593	-1.88971
-3.97692		-2.24475				-3.97692	-2.24475					-3.97692	-2.24475
-5.48461		-5.41744				-5.48461			-5.41744			-5.48461	-5.41744
3.48499		-2.99514				3.48499		-2.99514				3.48499		-2.99514
-3.40928		1.51718				-3.40928	1.51718					-3.40928	1.51718
0.853667		-1.59374				0.853667		-1.59374				0.853667	-1.59374
-1.62371		5.16323				-1.62371	5.16323					-1.62371	5.16323
-2.72484		2.23952				-2.72484	2.23952					-2.72484	2.23952
-2.4799		2.46418				-2.4799	2.46418					-2.4799	2.46418
-2.84202		-1.92365				-2.84202	-1.92365					-2.84202	-1.92365
0.503645		4.96478				0.503645	4.96478					0.503645			4.96478
-7.14261		-1.6166				-7.14261			-1.6166			-7.14261	-1.6166
-2.61362		-3.01553				-2.61362	-3.01553					-2.61362	-3.01553
5.70529		-4.66378				5.70529		-4.66378				5.70529		-4.66378
7.42918		-3.04926				7.42918		-3.04926				7.42918		-3.04926
3.47832		3.64347				3.47832	3.64347					3.47832	3.64347
3.42779		4.94897				3.42779	4.94897					3.42779			4.94897
-0.734478		5.79528				-0.734478	5.79528					-0.734478	5.79528
6.39783		-0.629265				6.39783		-0.629265				6.39783		-0.629265
-0.0383183		-4.46583				-0.0383183		-4.46583				-0.0383183		-4.46583
6.30619		-2.2195				6.30619		-2.2195				6.30619		-2.2195
0.901966		-4.38851				0.901966		-4.38851				0.901966		-4.38851
-0.984055		4.55958				-0.984055	4.55958					-0.984055	4.55958
-6.11625		3.14988				-6.11625			3.14988			-6.11625	3.14988
0.917215		-4.3909				0.917215		-4.3909				0.917215		-4.3909
-6.70215		-0.635945				-6.70215			-0.635945			-6.70215	-0.635945
4.69179		-1.60203				4.69179		-1.60203				4.69179			-1.60203
1.41756		5.33678				1.41756	5.33678					1.41756			5.33678
3.65066		-2.40311				3.65066		-2.40311				3.65066			-2.40311
6.50979		-0.824371				6.50979		-0.824371				6.50979			-0.824371
-4.72066		-1.16143				-4.72066			-1.16143			-4.72066	-1.16143
-0.902583		4.61361				-0.902583	4.61361					-0.902583	4.61361
-6.52715		0.345893				-6.52715			0.345893			-6.52715	0.345893
-5.32003		0.60642				-5.32003			0.60642			-5.32003	0.60642
1.03525		4.15829				1.03525	4.15829					1.03525	4.15829
-8.03424		-1.49599				-8.03424			-1.49599			-8.03424	-1.49599
4.10279		-1.90136				4.10279		-1.90136				4.10279			-1.90136
2.95824		-4.09721				2.95824		-4.09721				2.95824		-4.09721
-0.382948		5.39588				-0.382948	5.39588					-0.382948	5.39588
-2.11333		1.62134				-2.11333	1.62134					-2.11333	1.62134
-5.1288		0.326947				-5.1288			0.326947			-5.1288	0.326947
0.462743		-1.38078				0.462743		-1.38078				0.462743	-1.38078
-1.67696		4.36932				-1.67696	4.36932					-1.67696	4.36932
-4.07996		3.20301				-4.07996	3.20301					-4.07996	3.20301
1.24326		4.63014				1.24326	4.63014					1.24326	4.63014
5.22404		-2.89687				5.22404		-2.89687				5.22404			-2.89687
5.78461		-1.14015				5.78461		-1.14015				5.78461		-1.14015
5.40444		1.90646				5.40444		1.90646				5.40444		1.90646
3.22586		-3.07354				3.22586		-3.07354				3.22586		-3.07354
4.73546		-2.73747				4.73546		-2.73747				4.73546		-2.73747
-0.692862		3.22221				-0.692862	3.22221					-0.692862	3.22221
2.1911		4.2613				2.1911	4.2613					2.1911			4.2613
-3.73645		0.914587				-3.73645			0.914587			-3.73645	0.914587
-4.92829		-5.00481				-4.92829			-5.00481			-4.92829	-5.00481
-4.67869		-1.0589				-4.67869			-1.0589			-4.67869	-1.0589
3.17361		-2.41273				3.17361		-2.41273				3.17361		-2.41273
1.03607		-4.70619				1.03607		-4.70619				1.03607		-4.70619
-2.9127		2.67802				-2.9127	2.67802					-2.9127	2.67802
-0.867857		4.09706				-0.867857	4.09706					-0.867857	4.09706
-6.69647		-3.30774				-6.69647			-3.30774			-6.69647	-3.30774
2.68486		-4.64147				2.68486		-4.64147				2.68486		-4.64147
-4.62141		-3.03717				-4.62141			-3.03717			-4.62141	-3.03717
-3.21197		4.72059				-3.21197	4.72059					-3.21197		4.72059
-7.11895		-2.38704				-7.11895			-2.38704			-7.11895	-2.38704
4.38096		-3.16557				4.38096		-3.16557				4.38096		-3.16557
-8.11468		-1.97954				-8.11468			-1.97954			-8.11468	-1.97954
-1.00243		3.74714				-1.00243	3.74714					-1.00243	3.74714
-3.84384		1.7092				-3.84384			1.7092			-3.84384	1.7092
-5.37662		0.911831				-5.37662			0.911831			-5.37662	0.911831
-0.41936		3.02487				-0.41936	3.02487					-0.41936	3.02487
-6.46869		-4.70376				-6.46869			-4.70376			-6.46869	-4.70376
-6.50405		-4.25274				-6.50405			-4.25274			-6.50405	-4.25274
-5.76875		0.417594				-5.76875			0.417594			-5.76875	0.417594
-3.81739		1.90654				-3.81739			1.90654			-3.81739	1.90654
6.16746		0.99807				6.16746		0.99807				6.16746		0.99807
3.58941		-4.27183				3.58941		-4.27183				3.58941			-4.27183
6.13602		-1.62127				6.13602		-1.62127				6.13602			-1.62127
-6.52113		1.0083				-6.52113			1.0083			-6.52113			1.0083
-2.5228		2.13597				-2.5228	2.13597					-2.5228	2.13597
3.74795		2.26015				3.74795		2.26015				3.74795			2.26015
5.26644		2.20608				5.26644	2.20608					5.26644			2.20608
3.81434		4.27448				3.81434	4.27448					3.81434			4.27448
2.72536		-3.4942				2.72536		-3.4942				2.72536		-3.4942
6.32453		0.605456				6.32453		0.605456				6.32453			0.605456
3.752		-3.88719				3.752		-3.88719				3.752		-3.88719
4.64485		-4.86685				4.64485		-4.86685				4.64485		-4.86685
2.03612		4.696				2.03612	4.696					2.03612	4.696
-4.04048		-0.739422				-4.04048			-0.739422			-4.04048	-0.739422
5.35135		2.19964				5.35135		2.19964				5.35135			2.19964
0.396571		-4.70744				0.396571		-4.70744				0.396571		-4.70744
-0.242656		-4.75332				-0.242656		-4.75332				-0.242656		-4.75332
-0.237604		-2.65935				-0.237604	-2.65935					-0.237604			-2.65935
-3.43305		0.0372709				-3.43305			0.0372709			-3.43305	0.0372709
-7.58466		-1.45164				-7.58466			-1.45164			-7.58466	-1.45164
-0.415304		4.78046				-0.415304	4.78046					-0.415304	4.78046
1.87732		-3.0226				1.87732		-3.0226				1.87732		-3.0226
0.395735		5.93788				0.395735	5.93788					0.395735			5.93788
-3.99085		4.72899				-3.99085	4.72899					-3.99085	4.72899
5.57268		-0.199687				5.57268		-0.199687				5.57268		-0.199687
5.65422		-1.0769				5.65422		-1.0769				5.65422		-1.0769
1.64707		-2.28712				1.64707		-2.28712				1.64707		-2.28712
2.91907		5.18396				2.91907	5.18396					2.91907	5.18396
6.60225		-3.84553				6.60225		-3.84553				6.60225		-3.84553
-4.23191		-4.17978				-4.23191			-4.17978			-4.23191	-4.17978
5.32618		0.960875				5.32618		0.960875				5.32618			0.960875
-4.9657		0.587724				-4.9657			0.587724			-4.9657	0.587724
-2.59409		4.73376				-2.59409	4.73376					-2.59409	4.73376
-3.55784		2.4444				-3.55784	2.4444					-3.55784	2.4444
6.25051		-0.542767				6.25051		-0.542767				6.25051		-0.542767
0.325832		5.23698				0.325832	5.23698					0.325832	5.23698
3.17542		-1.98054				3.17542		-1.98054				3.17542		-1.98054
-4.46479		-4.19553				-4.46479	-4.19553					-4.46479	-4.19553
3.45655		-1.70541				3.45655		-1.70541				3.45655		-1.70541
0.782101		4.83775				0.782101	4.83775					0.782101	4.83775
-3.36339		4.14351				-3.36339	4.14351					-3.36339	4.14351
4.5004		4.591				4.5004	4.591					4.5004			4.591
-4.33611		-0.861479				-4.33611			-0.861479			-4.33611	-0.861479
2.62362		-2.81471				2.62362		-2.81471				2.62362		-2.81471
5.25221		-3.91691				5.25221		-3.91691				5.25221		-3.91691
4.8391		-1.96747				4.8391		-1.96747				4.8391		-1.96747
-6.35268		-2.00151				-6.35268			-2.00151			-6.35268	-2.00151
-0.0628626		-1.40511				-0.0628626		-1.40511				-0.0628626	-1.40511
-2.72991		4.87536				-2.72991	4.87536					-2.72991	4.87536
-0.249307		5.8335				-0.249307	5.8335					-0.249307	5.8335
-5.94805		-0.0718612				-5.94805			-0.0718612			-5.94805	-0.0718612
-4.65965		-1.54894				-4.65965			-1.54894			-4.65965	-1.54894
5.82164		-1.05303				5.82164		-1.05303				5.82164		-1.05303
5.18991		-3.14932				5.18991		-3.14932				5.18991		-3.14932
5.43833		0.660084				5.43833		0.660084				5.43833			0.660084
5.86564		1.94627				5.86564		1.94627				5.86564			1.94627
0.280994		4.58111				0.280994	4.58111					0.280994	4.58111
2.78629		-3.98382				2.78629		-3.98382				2.78629			-3.98382
2.2948		3.8199				2.2948	3.8199					2.2948			3.8199
-4.43544		-1.11637				-4.43544			-1.11637			-4.43544	-1.11637
-7.81218		-0.842342				-7.81218			-0.842342			-7.81218	-0.842342
-0.767011		2.15077				-0.767011	2.15077					-0.767011	2.15077
4.17139		-3.19704				4.17139		-3.19704				4.17139			-3.19704
-8.0662		-2.78834				-8.0662			-2.78834			-8.0662	-2.78834
-5.49638		0.324803				-5.49638			0.324803			-5.49638	0.324803
-7.25569		-0.713881				-7.25569			-0.713881			-7.25569	-0.713881
-1.42959		2.69526				-1.42959	2.69526					-1.42959	2.69526
0.484533		4.22789				0.484533	4.22789					0.484533	4.22789
-4.42372		-3.90716				-4.42372			-3.90716			-4.42372	-3.90716
4.5378		-4.47077				4.5378		-4.47077				4.5378		-4.47077
6.40491		0.07375				6.40491		0.07375				6.40491		0.07375
-7.41282		-0.148261				-7.41282			-0.148261			-7.41282	-0.148261
-2.02572		3.95954				-2.02572	3.95954					-2.02572	3.95954
-0.503976		4.67855				-0.503976	4.67855					-0.503976	4.67855
-2.93334		3.07334				-2.93334	3.07334					-2.93334		3.07334
1.59072		4.65416				1.59072	4.65416					1.59072	4.65416
-0.195311		3.13566				-0.195311	3.13566					-0.195311	3.13566
6.48189		-2.96499				6.48189		-2.96499				6.48189		-2.96499
6.61002		-0.616823				6.61002		-0.616823				6.61002		-0.616823
3.4561		5.04541				3.4561	5.04541					3.4561			5.04541
2.34583		-2.13395				2.34583		-2.13395				2.34583			-2.13395
-5.92991		-5.1932				-5.92991			-5.1932			-5.92991	-5.1932
-4.26387		4.03725				-4.26387	4.03725					-4.26387	4.03725
4.64314		-3.84286				4.64314		-3.84286				4.64314		-3.84286
-3.37718		4.07476				-3.37718	4.07476					-3.37718	4.07476
4.25487		-1.00653				4.25487		-1.00653				4.25487		-1.00653
7.95856		-5.17615				7.95856		-5.17615				7.95856		-5.17615
-4.81084		1.46522				-4.81084			1.46522			-4.81084	1.46522
-0.970537		0.722679				-0.970537	0.722679					-0.970537	0.722679
-7.25121		0.954638				-7.25121			0.954638			-7.25121	0.954638
-1.69645		2.97464				-1.69645	2.97464					-1.69645	2.97464
4.96758		-3.41248				4.96758		-3.41248				4.96758		-3.41248
-3.69742		2.75547				-3.69742	2.75547					-3.69742	2.75547
3.09632		-3.18379				3.09632		-3.18379				3.09632			-3.18379
-6.47914		-3.7388				-6.47914			-3.7388			-6.47914	-3.7388
-0.942903		3.63554				-0.942903	3.63554					-0.942903	3.63554
0.209466		-1.16427				0.209466		-1.16427				0.209466	-1.16427
-0.184178		2.34506				-0.184178	2.34506					-0.184178			2.34506
-5.4704		0.375901				-5.4704			0.375901			-5.4704	0.375901
6.50021		-0.694502				6.50021		-0.694502				6.50021			-0.694502
-3.58357		2.55027				-3.58357	2.55027					-3.58357	2.55027
5.26067		3.47293				5.26067	3.47293					5.26067			3.47293
-7.23183		-2.67694				-7.23183			-2.67694			-7.23183	-2.67694
5.2662		-5.93911				5.2662		-5.93911				5.2662		-5.93911
-3.35136		2.57527				-3.35136	2.57527					-3.35136	2.57527
1.05538		-3.77869				1.05538		-3.77869				1.05538		-3.77869
2.97636		5.03236				2.97636	5.03236					2.97636			5.03236
-4.27804		2.48783				-4.27804	2.48783					-4.27804	2.48783
3.94855		-2.13025				3.94855		-2.13025				3.94855		-2.13025
2.22998		-2.34888				2.22998		-2.34888				2.22998			-2.34888
1.70449		-3.92876				1.70449		-3.92876				1.70449		-3.92876
0.527371		-1.94164				0.527371		-1.94164				0.527371	-1.94164
4.78998		3.12571				4.78998	3.12571					4.78998			3.12571
-6.67416		0.95461				-6.67416			0.95461			-6.67416	0.95461
4.61573		-2.33472				4.61573		-2.33472				4.61573		-2.33472
-4.25973		-3.97247				-4.25973			-3.97247			-4.25973	-3.97247
2.55705		5.32787				2.55705	5.32787					2.55705			5.32787
-6.76604		-1.14113				-6.76604			-1.14113			-6.76604	-1.14113
-8.01224		-1.44969				-8.01224			-1.44969			-8.01224	-1.44969
1.78083		5.25494				1.78083	5.25494					1.78083	5.25494
-7.35829		-2.97812				-7.35829			-2.97812			-7.35829	-2.97812
1.25579		-1.9934				1.25579		-1.9934				1.25579			-1.9934
2.68469		-4.25954				2.68469		-4.25954				2.68469		-4.25954
1.25132		-4.23301				1.25132		-4.23301				1.25132		-4.23301
5.10904		3.74707				5.10904		3.74707				5.10904			3.74707
-6.23253		-4.44234				-6.23253			-4.44234			-6.23253	-4.44234
5.03649		-5.09829				5.03649		-5.09829				5.03649		-5.09829
-5.83064		-4.24041				-5.83064			-4.24041			-5.83064	-4.24041
-3.02039		-0.201977				-3.02039	-0.201977					-3.02039	-0.201977
-1.13896		4.31698				-1.13896	4.31698					-1.13896	4.31698
5.36755		-2.8252				5.36755		-2.8252				5.36755			-2.8252
-2.86465		4.93001				-2.86465	4.93001					-2.86465	4.93001
5.14928		-3.42646				5.14928		-3.42646				5.14928		-3.42646
2.28626		3.77192				2.28626	3.77192					2.28626	3.77192
-3.99314		2.8198				-3.99314	2.8198					-3.99314			2.8198
-4.74243		-2.9843				-4.74243			-2.9843			-4.74243	-2.9843
1.25093		-4.16512				1.25093		-4.16512				1.25093		-4.16512
-5.44113		1.34337				-5.44113			1.34337			-5.44113	1.34337
2.93322		5.16754				2.93322	5.16754					2.93322			5.16754
-1.88634		5.78651				-1.88634	5.78651					-1.88634			5.78651
3.10773		4.50099				3.10773	4.50099					3.10773			4.50099
5.31587		1.77733				5.31587		1.77733				5.31587			1.77733
-2.6468		0.148893				-2.6468			0.148893			-2.6468	0.148893
-2.10177		2.07371				-2.10177	2.07371					-2.10177	2.07371
4.95173		-2.74534				4.95173		-2.74534				4.95173		-2.74534
4.17252		-4.27054				4.17252		-4.27054				4.17252		-4.27054
-5.89177		1.12981				-5.89177			1.12981			-5.89177	1.12981
-6.62015		-2.96312				-6.62015			-2.96312			-6.62015	-2.96312
6.50702		0.00735432				6.50702		0.00735432				6.50702		0.00735432
-2.3874		1.64203				-2.3874	1.64203					-2.3874	1.64203
6.16519		-4.09649				6.16519		-4.09649				6.16519		-4.09649
3.86919		3.08836				3.86919	3.08836					3.86919			3.08836
3.89425		-3.23851				3.89425		-3.23851				3.89425			-3.23851
-6.60267		-0.31637				-6.60267			-0.31637			-6.60267	-0.31637
-7.00513		-1.60772				-7.00513			-1.60772			-7.00513	-1.60772
-5.88967		0.600791				-5.88967			0.600791			-5.88967			0.600791
-5.17985		0.986636				-5.17985			0.986636			-5.17985	0.986636
-1.92929		0.975482				-1.92929	0.975482					-1.92929	0.975482
-3.2145		-3.33113				-3.2145	-3.33113					-3.2145	-3.33113
-0.431627		-3.06261				-0.431627	-3.06261					-0.431627			-3.06261
-2.13477		2.24883				-2.13477	2.24883					-2.13477	2.24883
4.23248		-2.49612				4.23248		-2.49612				4.23248			-2.49612
-4.92588		2.52172				-4.92588	2.52172					-4.92588	2.52172
-4.4813		3.47709				-4.4813	3.47709					-4.4813	3.47709
-5.48837		-4.91207				-5.48837			-4.91207			-5.48837	-4.91207
-3.39419		4.69019				-3.39419	4.69019					-3.39419	4.69019
-7.15244		1.37677				-7.15244			1.37677			-7.15244	1.37677
-1.61764		2.48999				-1.61764	2.48999					-1.61764	2.48999
0.183814		4.80927				0.183814	4.80927					0.183814	4.80927
-0.525191		3.41302				-0.525191	3.41302					-0.525191	3.41302
3.18645		3.53504				3.18645	3.53504					3.18645		3.53504
4.14116		3.92059				4.14116	3.92059					4.14116			3.92059
4.39156		-5.18036				4.39156		-5.18036				4.39156		-5.18036
-6.90156		-3.45625				-6.90156			-3.45625			-6.90156	-3.45625
-4.40899		-4.56143				-4.40899			-4.56143			-4.40899	-4.56143
-7.71815		0.242887				-7.71815			0.242887			-7.71815			0.242887
-3.99015		2.76564				-3.99015	2.76564					-3.99015	2.76564
-2.98755		0.65992				-2.98755	0.65992					-2.98755	0.65992
0.381895		-1.72542				0.381895		-1.72542				0.381895	-1.72542
-7.75016		-2.05198				-7.75016			-2.05198			-7.75016	-2.05198
5.47514		2.31689				5.47514	2.31689					5.47514			2.31689
-3.72357		1.91277				-3.72357	1.91277					-3.72357	1.91277
0.915584		4.55354				0.915584	4.55354					0.915584	4.55354
6.63088		-3.32356				6.63088		-3.32356				6.63088			-3.32356
-1.96789		3.76005				-1.96789	3.76005					-1.96789	3.76005
-5.29347		-4.70322				-5.29347			-4.70322			-5.29347	-4.70322
4.39494		1.03187				4.39494	1.03187					4.39494		1.03187
1.92806		-2.37409				1.92806		-2.37409				1.92806		-2.37409
2.2837		2.55917				2.2837	2.55917					2.2837	2.55917
3.32744		-4.61724				3.32744		-4.61724				3.32744		-4.61724
3.94655		2.79959				3.94655		2.79959				3.94655			2.79959
-6.43366		-4.12554				-6.43366			-4.12554			-6.43366	-4.12554
2.08515		5.14557				2.08515	5.14557					2.08515	5.14557
-4.97601		-0.711451				-4.97601			-0.711451			-4.97601	-0.711451
-4.10614		-3.71343				-4.10614			-3.71343			-4.10614	-3.71343
-1.00792		4.55321				-1.00792	4.55321					-1.00792	4.55321
-2.64378		2.32221				-2.64378	2.32221					-2.64378	2.32221
6.44577		-4.53099				6.44577		-4.53099				6.44577		-4.53099
5.14607		-2.43899				5.14607		-2.43899				5.14607			-2.43899
6.94597		-4.92949				6.94597		-4.92949				6.94597		-4.92949
5.11147		-3.35503				5.11147		-3.35503				5.11147		-3.35503
2.16983		-2.90112				2.16983		-2.90112				2.16983			-2.90112
-5.59824		0.143624				-5.59824			0.143624			-5.59824	0.143624
-7.8606		-2.53164				-7.8606			-2.53164			-7.8606	-2.53164
5.64418		2.41551				5.64418		2.41551				5.64418		2.41551
0.0362476		4.6564				0.0362476	4.6564					0.0362476	4.6564
5.68755		-1.51924				5.68755		-1.51924				5.68755			-1.51924
-4.47517		-3.50215				-4.47517	-3.50215					-4.47517	-3.50215
4.946		-3.52102				4.946		-3.52102				4.946		-3.52102
-2.43221		-0.0437923				-2.43221	-0.0437923					-2.43221	-0.0437923
4.98525		-2.7843				4.98525		-2.7843				4.98525		-2.7843
-1.80388		4.39242				-1.80388	4.39242					-1.80388	4.39242
-4.25494		3.82393				-4.25494	3.82393					-4.25494	3.82393
-2.28816		2.7795				-2.28816	2.7795					-2.28816	2.7795
-6.07025		-0.59629				-6.07025			-0.59629			-6.07025	-0.59629
-2.94454		4.73353				-2.94454	4.73353					-2.94454	4.73353
-2.22557		0.836162				-2.22557	0.836162					-2.22557	0.836162
2.85559		-3.91144				2.85559		-3.91144				2.85559		-3.91144
-4.17962		1.58593				-4.17962	1.58593					-4.17962	1.58593
0.992224		-3.64597				0.992224		-3.64597				0.992224		-3.64597
4.79687		-1.72813				4.79687		-1.72813				4.79687		-1.72813
-0.82495		2.81406				-0.82495	2.81406					-0.82495	2.81406
-6.81068		-1.73513				-6.81068			-1.73513			-6.81068	-1.73513
-6.0679		1.6447				-6.0679			1.6447			-6.0679	1.6447
-3.94939		2.81457				-3.94939	2.81457					-3.94939	2.81457
4.67198		1.2306				4.67198	1.2306					4.67198			1.2306
-1.95548		2.36352				-1.95548	2.36352					-1.95548	2.36352
6.68745		-2.8899				6.68745		-2.8899				6.68745		-2.8899
2.91731		-2.2498				2.91731		-2.2498				2.91731		-2.2498
4.47944		4.64934				4.47944	4.64934					4.47944		4.64934
-4.46387		3.2594				-4.46387	3.2594					-4.46387	3.2594
5.32842		3.31902				5.32842		3.31902				5.32842		3.31902
-1.52809		2.97696				-1.52809	2.97696					-1.52809	2.97696
-7.93819		-0.881464				-7.93819			-0.881464			-7.93819	-0.881464
-5.08509		-3.15312				-5.08509			-3.15312			-5.08509	-3.15312
5.94588		-1.72301				5.94588		-1.72301				5.94588		-1.72301
5.27556		-2.18334				5.27556		-2.18334				5.27556		-2.18334
4.18366		-1.38636				4.18366		-1.38636				4.18366			-1.38636
2.72148		3.96354				2.72148	3.96354					2.72148			3.96354
1.5033		4.34972				1.5033	4.34972					1.5033	4.34972
-7.3718		0.223528				-7.3718			0.223528			-7.3718	0.223528
4.5063		-2.08039				4.5063		-2.08039				4.5063			-2.08039
5.79236		0.218061				5.79236		0.218061				5.79236		0.218061
5.28301		3.36333				5.28301	3.36333					5.28301		3.36333
6.86261		-0.60128				6.86261		-0.60128				6.86261			-0.60128
-5.03422		-3.37539				-5.03422			-3.37539			-5.03422	-3.37539
4.54895		-0.754875				4.54895		-0.754875				4.54895			-0.754875
-0.134044		5.5832				-0.134044	5.5832					-0.134044	5.5832
2.10936		4.26425				2.10936	4.26425					2.10936	4.26425
-5.81057		-1.97457				-5.81057			-1.97457			-5.81057	-1.97457
-5.17023		-4.96733				-5.17023			-4.96733			-5.17023	-4.96733
-1.56909		2.68708				-1.56909	2.68708					-1.56909	2.68708
-7.36536		-3.29417				-7.36536			-3.29417			-7.36536	-3.29417
-1.51593		3.85346				-1.51593	3.85346					-1.51593		3.85346
-1.63432		3.60429				-1.63432	3.60429					-1.63432	3.60429
-1.91872		2.97455				-1.91872	2.97455					-1.91872	2.97455
-2.35256		2.74763				-2.35256	2.74763					-2.35256	2.74763
-1.83231		4.6682				-1.83231	4.6682					-1.83231	4.6682
1.23134		-2.63339				1.23134		-2.63339				1.23134	-2.63339
-1.08916		4.29656				-1.08916	4.29656					-1.08916		4.29656
0.840009		5.22984				0.840009	5.22984					0.840009	5.22984
-3.68533		-2.83226				-3.68533	-2.83226					-3.68533	-2.83226
2.50475		4.08099				2.50475	4.08099					2.50475	4.08099
-2.89675		4.2061				-2.89675	4.2061					-2.89675	4.2061
6.35494		-2.7235				6.35494		-2.7235				6.35494			-2.7235
-1.58959		5.82363				-1.58959	5.82363					-1.58959			5.82363
-6.44116		-1.42026				-6.44116			-1.42026			-6.44116	-1.42026
-4.57154		2.50052				-4.57154	2.50052					-4.57154			2.50052
5.41414		2.60336				5.41414		2.60336				5.41414			2.60336
0.995414		-2.52938				0.995414		-2.52938				0.995414		-2.52938
6.51481		0.24323				6.51481		0.24323				6.51481			0.24323
-3.2848		1.08554				-3.2848	1.08554					-3.2848	1.08554
-2.63385		1.34224				-2.63385	1.34224					-2.63385	1.34224
-3.59034		-4.40872				-3.59034		-4.40872				-3.59034		-4.40872
3.5659		-4.50562				3.5659		-4.50562				3.5659		-4.50562
1.39977		4.60186				1.39977	4.60186					1.39977	4.60186
-3.26224		-2.43578				-3.26224	-2.43578					-3.26224	-2.43578
1.12687		4.51705				1.12687	4.51705					1.12687			4.51705
1.37232		4.11847				1.37232	4.11847					1.37232			4.11847
4.72576		-0.432681				4.72576		-0.432681				4.72576		-0.432681
2.96156		-3.56693				2.96156		-3.56693				2.96156			-3.56693
0.950481		2.91547				0.950481	2.91547					0.950481			2.91547
2.67833		-3.61064				2.67833		-3.61064				2.67833		-3.61064
1.71333		4.71831				1.71333	4.71831					1.71333	4.71831
2.99902		-4.25007				2.99902		-4.25007				2.99902		-4.25007
-6.48		0.605401				-6.48			0.605401			-6.48	0.605401
-0.710657		4.78804				-0.710657	4.78804					-0.710657	4.78804
0.422143		3.2759				0.422143	3.2759					0.422143	3.2759
-3.81049		4.14506				-3.81049	4.14506					-3.81049	4.14506
-3.44774		2.29586				-3.44774	2.29586					-3.44774	2.29586
2.97641		5.39304				2.97641	5.39304					2.97641			5.39304
-6.90103		-0.0847713				-6.90103			-0.0847713			-6.90103	-0.0847713
5.96235		-1.63126				5.96235		-1.63126				5.96235			-1.63126
6.14525		1.53661				6.14525		1.53661				6.14525			1.53661
5.40082		-2.78978				5.40082		-2.78978				5.40082			-2.78978
-7.9859		-3.20045				-7.9859			-3.20045			-7.9859	-3.20045
-3.40867		1.49288				-3.40867	1.49288					-3.40867	1.49288
-5.80626		-0.588864				-5.80626			-0.588864			-5.80626	-0.588864
-1.16107		3.38135				-1.16107	3.38135					-1.16107	3.38135
7.02378		-2.23562				7.02378		-2.23562				7.02378		-2.23562
3.74388		-4.13168				3.74388		-4.13168				3.74388			-4.13168
-0.638849		3.29024				-0.638849	3.29024					-0.638849	3.29024
-7.80225		-2.71472				-7.80225			-2.71472			-7.80225	-2.71472
-3.26811		4.20653				-3.26811	4.20653					-3.26811	4.20653
2.09856		5.12137				2.09856	5.12137					2.09856	5.12137
-6.84321		0.491154				-6.84321			0.491154			-6.84321	0.491154
2.53627		-2.18483				2.53627		-2.18483				2.53627		-2.18483
4.5563		3.75296				4.5563	3.75296					4.5563			3.75296
3.06214		4.53296				3.06214	4.53296					3.06214	4.53296
-3.49647		4.5127				-3.49647	4.5127					-3.49647	4.5127
0.892077		5.01559				0.892077	5.01559					0.892077	5.01559
-4.24599		1.60527				-4.24599			1.60527			-4.24599	1.60527
-2.57		3.65448				-2.57	3.65448					-2.57	3.65448
-2.74783		2.64521				-2.74783	2.64521					-2.74783	2.64521
-1.6552		4.72837				-1.6552	4.72837					-1.6552	4.72837
-0.52489		4.98464				-0.52489	4.98464					-0.52489	4.98464
5.829		0.631838				5.829		0.631838				5.829			0.631838
2.19456		-2.96569				2.19456		-2.96569				2.19456		-2.96569
1.24644		-3.54885				1.24644		-3.54885				1.24644		-3.54885
-6.55703		-2.22404				-6.55703			-2.22404			-6.55703	-2.22404
-0.245551		5.97381				-0.245551	5.97381					-0.245551	5.97381
5.30522		-2.49128				5.30522		-2.49128				5.30522		-2.49128
-7.65537		-0.227061				-7.65537			-0.227061			-7.65537	-0.227061
-4.21791		-1.50264				-4.21791			-1.50264			-4.21791	-1.50264
-1.79416		4.36235				-1.79416	4.36235					-1.79416	4.36235
-1.25845		5.30483				-1.25845	5.30483					-1.25845	5.30483
-3.20448		1.47711				-3.20448	1.47711					-3.20448	1.47711
7.39427		-2.75457				7.39427		-2.75457				7.39427			-2.75457
-1.34636		3.20597				-1.34636	3.20597					-1.34636	3.20597
-3.52382		-1.35628				-3.52382	-1.35628					-3.52382	-1.35628
4.34666		4.72743				4.34666	4.72743					4.34666		4.72743
-0.853813		4.2527				-0.853813	4.2527					-0.853813			4.2527
4.67327		1.09731				4.67327		1.09731				4.67327		1.09731
-5.94959		2.24147				-5.94959			2.24147			-5.94959	2.24147
-6.79535		-0.436808				-6.79535			-0.436808			-6.79535	-0.436808
-2.52331		-1.93219				-2.52331	-1.93219					-2.52331	-1.93219
7.93961		-4.97366				7.93961		-4.97366				7.93961			-4.97366
-7.55241		-1.78734				-7.55241			-1.78734			-7.55241	-1.78734
2.63876		-2.37049				2.63876		-2.37049				2.63876		-2.37049
-4.0782		-0.512359				-4.0782			-0.512359			-4.0782	-0.512359
-7.26204		-0.0027916				-7.26204			-0.0027916			-7.26204	-0.0027916
-4.89069		3.63071				-4.89069	3.63071					-4.89069	3.63071
3.87424		2.65126				3.87424	2.65126					3.87424		2.65126
5.81615		-3.4144				5.81615		-3.4144				5.81615		-3.4144
5.21081		3.15915				5.21081	3.15915					5.21081			3.15915
0.159113		5.17272				0.159113	5.17272					0.159113	5.17272
2.3632		5.36843				2.3632	5.36843					2.3632		5.36843
2.83192		3.2553				2.83192	3.2553					2.83192		3.2553
-3.66094		1.74035				-3.66094	1.74035					-3.66094	1.74035
-4.09032		-4.6222				-4.09032			-4.6222			-4.09032	-4.6222
-2.58555		-0.404825				-2.58555	-0.404825					-2.58555	-0.404825
-4.94794		-1.07519				-4.94794			-1.07519			-4.94794	-1.07519
2.74998		-3.73673				2.74998		-3.73673				2.74998			-3.73673
7.12277		-3.43737				7.12277		-3.43737				7.12277		-3.43737
-6.46792		-4.82655				-6.46792			-4.82655			-6.46792	-4.82655
6.24716		-2.43491				6.24716		-2.43491				6.24716		-2.43491
-2.11801		1.61636				-2.11801	1.61636					-2.11801	1.61636
-7.69551		-1.0812				-7.69551			-1.0812			-7.69551	-1.0812
5.37447		2.2731				5.37447		2.2731				5.37447		2.2731
-2.45202		3.78549				-2.45202	3.78549					-2.45202	3.78549
-6.03307		1.84786				-6.03307			1.84786			-6.03307	1.84786
-4.35775		4.1448				-4.35775	4.1448					-4.35775	4.1448
-5.83537		2.10604				-5.83537	2.10604					-5.83537	2.10604
3.61459		2.86922				3.61459	2.86922					3.61459			2.86922
3.2237		5.16652				3.2237	5.16652					3.2237			5.16652
-0.938338		5.64374				-0.938338	5.64374					-0.938338	5.64374
-6.56663		-3.68977				-6.56663			-3.68977			-6.56663	-3.68977
-6.14909		2.42957				-6.14909			2.42957			-6.14909	2.42957
4.85494		0.930705				4.85494	0.930705					4.85494		0.930705
-0.994015		3.80256				-0.994015	3.80256					-0.994015	3.80256
5.47198		1.38714				5.47198		1.38714				5.47198			1.38714
2.31698		4.01431				2.31698	4.01431					2.31698			4.01431
-8.09167		-2.12318				-8.09167			-2.12318			-8.09167	-2.12318
-8.02431		-2.87962				-8.02431			-2.87962			-8.02431	-2.87962
-2.70702		-2.18675				-2.70702	-2.18675					-2.70702	-2.18675
-3.63942		-2.49071				-3.63942	-2.49071					-3.63942	-2.49071
2.80126		-2.82638				2.80126		-2.82638				2.80126		-2.82638
5.61167		1.67055				5.61167	1.67055					5.61167		1.67055
-0.595237		-4.76733				-0.595237		-4.76733				-0.595237		-4.76733
5.22612		2.80772				5.22612	2.80772					5.22612			2.80772
-6.84284		-4.32082				-6.84284			-4.32082			-6.84284	-4.32082
-7.58176		-1.44204				-7.58176			-1.44204			-7.58176	-1.44204
-4.8467		-1.10397				-4.8467			-1.10397			-4.8467	-1.10397
4.12361		-2.40055				4.12361		-2.40055				4.12361		-2.40055
0.646518		5.1011				0.646518	5.1011					0.646518	5.1011
4.22646		2.61077				4.22646	2.61077					4.22646		2.61077
-2.19746		-1.69047				-2.19746	-1.69047					-2.19746	-1.69047
0.663348		-4.06217				0.663348		-4.06217				0.663348		-4.06217
5.26639		-2.87002				5.26639		-2.87002				5.26639		-2.87002
3.29725		1.91311				3.29725	1.91311					3.29725			1.91311
3.69223		-3.14877				3.69223		-3.14877				3.69223			-3.14877
-2.95735		3.56442				-2.95735	3.56442					-2.95735			3.56442
4.1579		4.42729				4.1579	4.42729					4.1579			4.42729
-7.43741		-0.498181				-7.43741			-0.498181			-7.43741	-0.498181
-4.56276		3.62999				-4.56276	3.62999					-4.56276	3.62999
-2.11346		5.15353				-2.11346	5.15353					-2.11346	5.15353
4.9996		3.86466				4.9996	3.86466					4.9996			3.86466
-3.03353		4.11522				-3.03353	4.11522					-3.03353	4.11522
-2.19838		0.677223				-2.19838	0.677223					-2.19838	0.677223
0.843674		-4.08557				0.843674		-4.08557				0.843674		-4.08557
1.64958		4.25697				1.64958	4.25697					1.64958	4.25697
-3.61716		0.986556				-3.61716			0.986556			-3.61716	0.986556
-2.20999		1.68946				-2.20999	1.68946					-2.20999	1.68946
-7.57899		0.331335				-7.57899			0.331335			-7.57899	0.331335
0.415689		4.9688				0.415689	4.9688					0.415689	4.9688
0.839467		-4.40695				0.839467		-4.40695				0.839467		-4.40695
-5.40147		2.93341				-5.40147	2.93341					-5.40147	2.93341
1.32033		4.94656				1.32033	4.94656					1.32033	4.94656
5.51474		-0.603891				5.51474		-0.603891				5.51474		-0.603891
3.01887		3.80417				3.01887	3.80417					3.01887			3.80417
-4.50195		3.82059				-4.50195	3.82059					-4.50195	3.82059
-1.9872		4.79486				-1.9872	4.79486					-1.9872	4.79486
4.96093		-2.06856				4.96093		-2.06856				4.96093		-2.06856
2.98988		-2.06329				2.98988		-2.06329				2.98988		-2.06329
0.167756		-4.11035				0.167756			-4.11035			0.167756		-4.11035
4.84938		0.0348317				4.84938	0.0348317					4.84938			0.0348317
-0.776229		3.85806				-0.776229	3.85806					-0.776229	3.85806
-6.97481		-1.42271				-6.97481		-1.42271				-6.97481	-1.42271
-7.70339		-1.48517				-7.70339			-1.48517			-7.70339	-1.48517
3.47965		-2.32943				3.47965		-2.32943				3.47965			-2.32943
-0.006963		-2.51647				-0.006963	-2.51647					-0.006963	-2.51647
6.01924		-1.28288				6.01924		-1.28288				6.01924		-1.28288
3.67919		4.79145				3.67919	4.79145					3.67919			4.79145
0.00057104		3.96873				0.00057104	3.96873					0.00057104	3.96873
-3.56079		3.61528				-3.56079	3.61528					-3.56079	3.61528
5.06887		-3.63361				5.06887		-3.63361				5.06887		-3.63361
5.51769		-4.68043				5.51769		-4.68043				5.51769		-4.68043
3.08973		4.09873				3.08973	4.09873					3.08973	4.09873
3.9621		-1.86239				3.9621		-1.86239				3.9621		-1.86239
5.42849		3.37392				5.42849		3.37392				5.42849			3.37392
1.43471		-3.10247				1.43471		-3.10247				1.43471		-3.10247
0.163302		3.00251				0.163302	3.00251					0.163302	3.00251
-2.80729		3.65625				-2.80729	3.65625					-2.80729	3.65625
-6.40793		0.198224				-6.40793			0.198224			-6.40793	0.198224
1.86842		-4.16185				1.86842		-4.16185				1.86842		-4.16185
3.18209		4.39708				3.18209	4.39708					3.18209			4.39708
1.71045		-3.19002				1.71045		-3.19002				1.71045		-3.19002
4.65893		-0.940945				4.65893		-0.940945				4.65893		-0.940945
2.01284		-2.85979				2.01284		-2.85979				2.01284		-2.85979
-1.24613		3.14222				-1.24613	3.14222					-1.24613	3.14222
-0.487139		5.32714				-0.487139	5.32714					-0.487139			5.32714
-2.38808		-2.22316				-2.38808	-2.22316					-2.38808	-2.22316
-3.43283		0.516501				-3.43283	0.516501					-3.43283	0.516501
5.55269		2.6331				5.55269	2.6331					5.55269			2.6331
-1.57817		-0.710029				-1.57817		-0.710029				-1.57817	-0.710029
5.48953		1.83925				5.48953		1.83925				5.48953		1.83925
1.62372		5.23029				1.62372	5.23029					1.62372	5.23029
5.57049		-2.78845				5.57049		-2.78845				5.57049		-2.78845
-7.46061		-2.492				-7.46061			-2.492			-7.46061	-2.492
-5.10134		-1.17793				-5.10134			-1.17793			-5.10134	-1.17793
-6.19237		-2.81522				-6.19237			-2.81522			-6.19237	-2.81522
-4.3667		3.37673				-4.3667	3.37673					-4.3667	3.37673
-5.50836		-0.410525				-5.50836			-0.410525			-5.50836	-0.410525
4.13984		-1.67874				4.13984		-1.67874				4.13984		-1.67874
6.83168		-1.84682				6.83168		-1.84682				6.83168		-1.84682
-3.20966		2.66304				-3.20966	2.66304					-3.20966	2.66304
-3.91877		-2.82124				-3.91877			-2.82124			-3.91877	-2.82124
-5.91875		-1.01179				-5.91875			-1.01179			-5.91875	-1.01179
-0.281904		5.52822				-0.281904	5.52822					-0.281904	5.52822
-1.64312		6.08735				-1.64312	6.08735					-1.64312		6.08735
-3.10564		2.74549				-3.10564	2.74549					-3.10564			2.74549
-2.96976		-1.66607				-2.96976	-1.66607					-2.96976	-1.66607
-4.96419		-2.6828				-4.96419			-2.6828			-4.96419	-2.6828
5.09354		1.61854				5.09354		1.61854				5.09354			1.61854
0.11663		4.70447				0.11663	4.70447					0.11663			4.70447
-7.22942		-1.42853				-7.22942			-1.42853			-7.22942	-1.42853
-6.63441		-0.61548				-6.63441			-0.61548			-6.63441	-0.61548
-4.49054		-4.37764				-4.49054			-4.37764			-4.49054	-4.37764
-3.12046		-0.5776				-3.12046			-0.5776			-3.12046	-0.5776
1.21634		4.72777				1.21634	4.72777					1.21634			4.72777
-5.20011		2.15351				-5.20011	2.15351					-5.20011	2.15351
6.16669		-4.74357				6.16669		-4.74357				6.16669		-4.74357
-4.17358		3.43289				-4.17358	3.43289					-4.17358	3.43289
-5.93093		-3.51456				-5.93093			-3.51456			-5.93093	-3.51456
-3.49154		4.98842				-3.49154	4.98842					-3.49154		4.98842
-0.226248		5.96349				-0.226248	5.96349					-0.226248			5.96349
4.94084		2.35156				4.94084	2.35156					4.94084			2.35156
7.23488		-3.23228				7.23488		-3.23228				7.23488		-3.23228
-7.80923		-2.29431				-7.80923			-2.29431			-7.80923	-2.29431
4.18281		2.74624				4.18281	2.74624					4.18281			2.74624
-4.22011		0.892976				-4.22011			0.892976			-4.22011	0.892976
5.27542		3.45705				5.27542	3.45705					5.27542			3.45705
-1.29092		4.77781				-1.29092		4.77781				-1.29092		4.77781
-7.6347		-3.19856				-7.6347			-3.19856			-7.6347	-3.19856
2.91866		-3.86356				2.91866		-3.86356				2.91866		-3.86356
-6.82001		-0.485603				-6.82001			-0.485603			-6.82001	-0.485603
-4.36155		-0.445731				-4.36155			-0.445731			-4.36155	-0.445731
-3.02999		4.88573				-3.02999	4.88573					-3.02999	4.88573
-2.22651		-2.06584				-2.22651	-2.06584					-2.22651	-2.06584
6.65062		-5.10347				6.65062		-5.10347				6.65062		-5.10347
-6.7251		-3.11582				-6.7251			-3.11582			-6.7251	-3.11582
2.79038		-2.07247				2.79038		-2.07247				2.79038		-2.07247
5.79392		0.509145				5.79392		0.509145				5.79392			0.509145
-1.94665		3.54676				-1.94665	3.54676					-1.94665			3.54676
-1.6489		0.210063				-1.6489	0.210063					-1.6489	0.210063
-4.73696		-4.94059				-4.73696			-4.94059			-4.73696	-4.94059
-0.240776		3.03505				-0.240776	3.03505					-0.240776			3.03505
-6.66258		-4.23055				-6.66258			-4.23055			-6.66258	-4.23055
1.04656		-2.47234				1.04656		-2.47234				1.04656		-2.47234
-3.13282		0.323538				-3.13282			0.323538			-3.13282	0.323538
-1.68921		4.8621				-1.68921	4.8621					-1.68921	4.8621
5.04399		0.336937				5.04399	0.336937					5.04399			0.336937
-2.62948		3.8753				-2.62948	3.8753					-2.62948	3.8753
-1.33195		4.55846				-1.33195	4.55846					-1.33195	4.55846
-4.9595		-1.76897				-4.9595			-1.76897			-4.9595	-1.76897
-2.18346		1.88639				-2.18346	1.88639					-2.18346	1.88639
-4.82414		2.86812				-4.82414	2.86812					-4.82414	2.86812
0.71607		3.63491				0.71607	3.63491					0.71607	3.63491
-4.88889		1.81966				-4.88889			1.81966			-4.88889	1.81966
1.776		4.32697				1.776	4.32697					1.776	4.32697
6.08064		1.72781				6.08064		1.72781				6.08064			1.72781
-2.35363		-0.944956				-2.35363	-0.944956					-2.35363	-0.944956
6.89632		-3.33638				6.89632		-3.33638				6.89632			-3.33638
6.00859		1.75972				6.00859		1.75972				6.00859			1.75972
-7.74443		-2.79635				-7.74443			-2.79635			-7.74443	-2.79635
-0.564525		5.08369				-0.564525	5.08369					-0.564525	5.08369
-3.07803		2.742				-3.07803	2.742					-3.07803	2.742
3.39585		5.02472				3.39585	5.02472					3.39585			5.02472
6.44433		-3.81674				6.44433		-3.81674				6.44433		-3.81674
-7.83726		-1.34142				-7.83726			-1.34142			-7.83726	-1.34142
-4.76573		0.426642				-4.76573			0.426642			-4.76573	0.426642
-0.299856		5.40414				-0.299856	5.40414					-0.299856			5.40414
1.61241		5.5221				1.61241	5.5221					1.61241	5.5221
-0.767996		-1.25154				-0.767996		-1.25154				-0.767996	-1.25154
-3.08559		4.98684				-3.08559	4.98684					-3.08559	4.98684
-3.52084		2.11489				-3.52084		2.11489				-3.52084	2.11489
4.48917		0.117535				4.48917	0.117535					4.48917		0.117535
2.00378		-2.59051				2.00378		-2.59051				2.00378			-2.59051
-5.6645		0.359463				-5.6645			0.359463			-5.6645	0.359463
-1.90417		5.19626				-1.90417	5.19626					-1.90417	5.19626
-2.79803		3.60693				-2.79803	3.60693					-2.79803	3.60693
-2.5519		2.86349				-2.5519	2.86349					-2.5519	2.86349
4.87636		2.93187				4.87636	2.93187					4.87636		2.93187
0.439142		5.0231				0.439142	5.0231					0.439142	5.0231
2.12874		4.4096				2.12874	4.4096					2.12874			4.4096
2.0512		-1.6224				2.0512	-1.6224					2.0512		-1.6224
3.34046		-3.22358				3.34046		-3.22358				3.34046		-3.22358
5.96721		2.04706				5.96721		2.04706				5.96721			2.04706
-0.510726		-2.93012				-0.510726	-2.93012					-0.510726	-2.93012
2.18235		-3.66204				2.18235		-3.66204				2.18235		-3.66204
6.54813		0.126407				6.54813		0.126407				6.54813		0.126407
-5.25927		-1.29003				-5.25927			-1.29003			-5.25927	-1.29003
-3.72278		0.31205				-3.72278			0.31205			-3.72278	0.31205
2.42582		-2.03791				2.42582		-2.03791				2.42582			-2.03791
2.78506		-4.72466				2.78506		-4.72466				2.78506		-4.72466
3.04394		-2.96337				3.04394		-2.96337				3.04394			-2.96337
-0.0968129		-2.41275				-0.0968129	-2.41275					-0.0968129	-2.41275
-3.60096		1.78547				-3.60096		1.78547				-3.60096	1.78547
4.48195		-4.05877				4.48195		-4.05877				4.48195		-4.05877
3.13801		-3.89753				3.13801		-3.89753				3.13801		-3.89753
-3.97176		-3.55227				-3.97176			-3.55227			-3.97176	-3.55227
0.154632		4.20516				0.154632	4.20516					0.154632	4.20516
1.72337		-3.65927				1.72337		-3.65927				1.72337		-3.65927
-5.92086		-1.96498				-5.92086			-1.96498			-5.92086	-1.96498
-6.45103		-4.56359				-6.45103			-4.56359			-6.45103	-4.56359
2.8877		3.96287				2.8877	3.96287					2.8877			3.96287
1.2814		-3.27905				1.2814		-3.27905				1.2814		-3.27905
2.24542		-3.72304				2.24542		-3.72304				2.24542		-3.72304
-1.31615		3.70344				-1.31615	3.70344					-1.31615	3.70344
-6.76124		1.96807				-6.76124			1.96807			-6.76124		1.96807
-0.881446		5.67489				-0.881446	5.67489					-0.881446	5.67489
-0.881136		2.70162				-0.881136	2.70162					-0.881136	2.70162
3.12263		-3.25016				3.12263		-3.25016				3.12263		-3.25016
4.75325		-2.42068				4.75325		-2.42068				4.75325		-2.42068
3.15274		4.69205				3.15274	4.69205					3.15274			4.69205
1.40671		2.00295				1.40671	2.00295					1.40671			2.00295
-3.4948		-2.78126				-3.4948	-2.78126					-3.4948	-2.78126
-3.1973		2.2905				-3.1973	2.2905					-3.1973	2.2905
-6.85583		1.12329				-6.85583			1.12329			-6.85583	1.12329
1.02914		-4.36861				1.02914		-4.36861				1.02914		-4.36861
6.33231		-0.112993				6.33231		-0.112993				6.33231			-0.112993
-7.10431		-3.79056				-7.10431			-3.79056			-7.10431	-3.79056
0.624152		5.35081				0.624152	5.35081					0.624152	5.35081
3.33824		-3.38381				3.33824		-3.38381				3.33824			-3.38381
1.59941		-3.81804				1.59941		-3.81804				1.59941		-3.81804
1.73457		4.57089				1.73457	4.57089					1.73457	4.57089
-1.07352		3.64683				-1.07352	3.64683					-1.07352	3.64683
-5.09348		-3.07698				-5.09348	-3.07698					-5.09348	-3.07698
5.06077		-0.0417724				5.06077		-0.0417724				5.06077			-0.0417724
-6.41674		0.893467				-6.41674			0.893467			-6.41674	0.893467
5.0269		-0.834026				5.0269		-0.834026				5.0269		-0.834026
-3.68364		3.40713				-3.68364	3.40713					-3.68364			3.40713
3.57182		4.17713				3.57182	4.17713					3.57182			4.17713
3.9963		-2.11228				3.9963		-2.11228				3.9963		-2.11228
-4.25993		3.84616				-4.25993	3.84616					-4.25993	3.84616
5.19406		1.38139				5.19406	1.38139					5.19406			1.38139
-1.18863		4.35202				-1.18863	4.35202					-1.18863	4.35202
-8.08133		-1.56911				-8.08133			-1.56911			-8.08133	-1.56911
1.84571		-2.37229				1.84571		-2.37229				1.84571		-2.37229
-1.47111		1.7824				-1.47111	1.7824					-1.47111	1.7824
3.68527		5.16888				3.68527	5.16888					3.68527			5.16888
3.84537		-2.77544				3.84537		-2.77544				3.84537		-2.77544
-7.61275		-0.0009079				-7.61275			-0.0009079			-7.61275	-0.0009079
-3.35492		4.16015				-3.35492	4.16015					-3.35492	4.16015
-3.19807		1.79219				-3.19807	1.79219					-3.19807	1.79219
-7.17224		-2.68948				-7.17224			-2.68948			-7.17224	-2.68948
-5.29205		-1.49423				-5.29205			-1.49423			-5.29205	-1.49423
5.18159		3.41008				5.18159	3.41008					5.18159			3.41008
0.54847		3.9651				0.54847	3.9651					0.54847	3.9651
5.78183		-4.17897				5.78183		-4.17897				5.78183		-4.17897
-0.345601		3.8922				-0.345601	3.8922					-0.345601	3.8922
7.70549		-4.06321				7.70549		-4.06321				7.70549		-4.06321
-2.82363		2.46399				-2.82363	2.46399					-2.82363	2.46399
-4.42367		3.30471				-4.42367	3.30471					-4.42367	3.30471
-5.21408		2.33127				-5.21408	2.33127					-5.21408			2.33127
-6.89586		-3.4883				-6.89586			-3.4883			-6.89586	-3.4883
-6.75706		2.06634				-6.75706			2.06634			-6.75706	2.06634
3.59029		3.3952				3.59029	3.3952					3.59029			3.3952
5.91259		1.92312				5.91259		1.92312				5.91259		1.92312
0.278728		-4.65612				0.278728		-4.65612				0.278728		-4.65612
-2.6921		2.13411				-2.6921	2.13411					-2.6921	2.13411
3.13971		4.77756				3.13971	4.77756					3.13971			4.77756
-4.56488		2.34775				-4.56488	2.34775					-4.56488	2.34775
-3.59638		-4.05444				-3.59638	-4.05444					-3.59638			-4.05444
4.52556		-3.39367				4.52556		-3.39367				4.52556		-3.39367
-3.86196		1.16371				-3.86196			1.16371			-3.86196	1.16371
-3.97267		-4.20196				-3.97267	-4.20196					-3.97267	-4.20196
-4.92589		0.555445				-4.92589			0.555445			-4.92589	0.555445
-2.7607		2.18093				-2.7607	2.18093					-2.7607	2.18093
-1.21579		-5.10607				-1.21579		-5.10607				-1.21579		-5.10607
-5.04755		2.40067				-5.04755	2.40067					-5.04755			2.40067
-3.05815		2.94247				-3.05815	2.94247					-3.05815	2.94247
1.9531		2.95111				1.9531	2.95111					1.9531	2.95111
-1.40475		4.55776				-1.40475	4.55776					-1.40475	4.55776
3.14464		-2.93783				3.14464		-2.93783				3.14464		-2.93783
0.715987		4.88732				0.715987	4.88732					0.715987	4.88732
-4.8415		-3.86912				-4.8415	-3.86912					-4.8415	-3.86912
5.7513		-4.39069				5.7513		-4.39069				5.7513			-4.39069
4.15115		-3.51741				4.15115		-3.51741				4.15115			-3.51741
-6.03864		-1.03898				-6.03864			-1.03898			-6.03864	-1.03898
2.96371		-1.63099				2.96371		-1.63099				2.96371		-1.63099
1.35062		5.30669				1.35062	5.30669					1.35062	5.30669
-2.41406		1.16113				-2.41406	1.16113					-2.41406	1.16113
0.138545		4.17523				0.138545	4.17523					0.138545	4.17523
4.49634		-3.24796				4.49634		-3.24796				4.49634		-3.24796
-2.18483		3.56212				-2.18483	3.56212					-2.18483	3.56212
6.33161		-0.936516				6.33161		-0.936516				6.33161		-0.936516
4.21889		-1.9495				4.21889		-1.9495				4.21889		-1.9495
-7.92654		-2.37474				-7.92654			-2.37474			-7.92654	-2.37474
4.17113		-3.54235				4.17113		-3.54235				4.17113		-3.54235
-7.32025		-2.73666				-7.32025			-2.73666			-7.32025	-2.73666
-1.62463		4.4847				-1.62463	4.4847					-1.62463	4.4847
-3.26379		4.8073				-3.26379	4.8073					-3.26379	4.8073
3.88442		-3.73011				3.88442		-3.73011				3.88442		-3.73011
0.881471		2.19387				0.881471	2.19387					0.881471	2.19387
-3.60185		0.79627				-3.60185			0.79627			-3.60185	0.79627
2.4566		-2.95474				2.4566		-2.95474				2.4566		-2.95474
5.49667		-1.40682				5.49667		-1.40682				5.49667			-1.40682
4.94339		-3.18355				4.94339		-3.18355				4.94339		-3.18355
6.13233		2.13887				6.13233		2.13887				6.13233		2.13887
-0.287567		3.78051				-0.287567	3.78051					-0.287567	3.78051
0.724568		3.849				0.724568	3.849					0.724568	3.849
-2.90287		1.97747				-2.90287	1.97747					-2.90287	1.97747
-0.474895		5.92764				-0.474895	5.92764					-0.474895		5.92764
-1.33421		4.4573				-1.33421	4.4573					-1.33421	4.4573
-5.8157		0.133623				-5.8157			0.133623			-5.8157	0.133623
1.9148		4.81898				1.9148	4.81898					1.9148	4.81898
-1.19923		3.13804				-1.19923	3.13804					-1.19923	3.13804
4.82048		4.04551				4.82048	4.04551					4.82048			4.04551
-0.467937		5.44654				-0.467937	5.44654					-0.467937			5.44654
-2.30705		2.34976				-2.30705	2.34976					-2.30705	2.34976
5.98863		-4.39642				5.98863		-4.39642				5.98863			-4.39642
-7.6156		-2.52117				-7.6156			-2.52117			-7.6156	-2.52117
-4.21098		-4.17389				-4.21098			-4.17389			-4.21098	-4.17389
2.94824		5.07658				2.94824	5.07658					2.94824	5.07658
4.52801		-1.83818				4.52801		-1.83818				4.52801			-1.83818
-2.02275		3.69534				-2.02275	3.69534					-2.02275	3.69534
-4.73788		2.53475				-4.73788	2.53475					-4.73788	2.53475
5.3024		0.916314				5.3024		0.916314				5.3024			0.916314
-3.7558		-2.6382				-3.7558	-2.6382					-3.7558	-2.6382
4.10161		-3.37265				4.10161		-3.37265				4.10161		-3.37265
-3.64824		2.38339				-3.64824	2.38339					-3.64824	2.38339
-3.13035		-2.26564				-3.13035	-2.26564					-3.13035	-2.26564
-2.66061		4.72541				-2.66061	4.72541					-2.66061	4.72541
1.60337		-2.81016				1.60337		-2.81016				1.60337			-2.81016
-3.63436		1.61706				-3.63436	1.61706					-3.63436	1.61706
-4.56523		2.72418				-4.56523	2.72418					-4.56523	2.72418
-7.40801		-1.36004				-7.40801			-1.36004			-7.40801	-1.36004
-6.31606		1.50435				-6.31606			1.50435			-6.31606	1.50435
3.32019		4.09385				3.32019	4.09385					3.32019			4.09385
6.7283		-1.32608				6.7283		-1.32608				6.7283		-1.32608
-6.31655		-3.93455				-6.31655			-3.93455			-6.31655	-3.93455
-1.43062		3.71645				-1.43062	3.71645					-1.43062	3.71645
2.63053		5.65383				2.63053	5.65383					2.63053	5.65383
2.07628		5.36847				2.07628	5.36847					2.07628	5.36847
-5.96422		-5.17358				-5.96422			-5.17358			-5.96422	-5.17358
-7.93967		-1.20615				-7.93967			-1.20615			-7.93967	-1.20615
7.3575		-2.4023				7.3575		-2.4023				7.3575			-2.4023
-6.00946		-5.16971				-6.00946			-5.16971			-6.00946	-5.16971
-6.14931		-2.27107				-6.14931			-2.27107			-6.14931	-2.27107
-6.33126		-3.70953				-6.33126			-3.70953			-6.33126	-3.70953
-3.3004		-0.211851				-3.3004			-0.211851			-3.3004	-0.211851
1.53851		3.45961				1.53851	3.45961					1.53851	3.45961
-6.60273		-2.83823				-6.60273			-2.83823			-6.60273	-2.83823
3.40568		-2.67605				3.40568		-2.67605				3.40568		-2.67605
-4.68858		-4.78015				-4.68858			-4.78015			-4.68858		-4.78015
-6.79196		0.273914				-6.79196			0.273914			-6.79196	0.273914
5.37503		1.8933				5.37503		1.8933				5.37503		1.8933
1.56203		-1.99293				1.56203		-1.99293				1.56203			-1.99293
-7.17853		-4.12752				-7.17853			-4.12752			-7.17853	-4.12752
5.49422		1.0693				5.49422		1.0693				5.49422		1.0693
1.46461		4.5799				1.46461	4.5799					1.46461	4.5799
-6.59262		-1.02147				-6.59262			-1.02147			-6.59262	-1.02147
5.01778		-1.89321				5.01778		-1.89321				5.01778		-1.89321
0.562383		5.17403				0.562383	5.17403					0.562383	5.17403
5.23334		-3.07901				5.23334		-3.07901				5.23334			-3.07901
-4.80009		-1.55481				-4.80009			-1.55481			-4.80009	-1.55481
-2.28972		3.29659				-2.28972	3.29659					-2.28972	3.29659
6.60975		0.121189				6.60975		0.121189				6.60975		0.121189
-2.45454		2.91153				-2.45454	2.91153					-2.45454	2.91153
7.71521		-4.37569				7.71521		-4.37569				7.71521		-4.37569
-4.3521		4.11338				-4.3521	4.11338					-4.3521	4.11338
0.708162		-1.85161				0.708162		-1.85161				0.708162	-1.85161
0.611891		-4.10464				0.611891		-4.10464				0.611891		-4.10464
-7.39957		-1.74273				-7.39957			-1.74273			-7.39957	-1.74273
1.73763		4.43544				1.73763	4.43544					1.73763	4.43544
2.70715		4.70428				2.70715	4.70428					2.70715			4.70428
-2.74091		-1.82051				-2.74091	-1.82051					-2.74091	-1.82051
-2.31084		4.03494				-2.31084	4.03494					-2.31084	4.03494
-3.76265		-3.77001				-3.76265	-3.77001					-3.76265			-3.77001
-0.423947		3.3008				-0.423947	3.3008					-0.423947	3.3008
3.72568		-1.4372				3.72568		-1.4372				3.72568		-1.4372
-3.98161		3.49936				-3.98161	3.49936					-3.98161	3.49936
-4.79345		2.25576				-4.79345	2.25576					-4.79345	2.25576
5.30809		-1.74171				5.30809		-1.74171				5.30809			-1.74171
1.32358		5.48065				1.32358	5.48065					1.32358	5.48065
-7.99945		-3.15498				-7.99945			-3.15498			-7.99945	-3.15498
-1.14627		4.03597				-1.14627	4.03597					-1.14627	4.03597
4.32607		-2.2684				4.32607		-2.2684				4.32607		-2.2684
3.91459		0.867518				3.91459	0.867518					3.91459			0.867518
-3.63738		4.14442				-3.63738	4.14442					-3.63738	4.14442
2.19374		-3.04262				2.19374		-3.04262				2.19374		-3.04262
6.17766		-4.32848				6.17766		-4.32848				6.17766		-4.32848
3.97924		-2.51825				3.97924		-2.51825				3.97924		-2.51825
-7.21808		0.195348				-7.21808			0.195348			-7.21808	0.195348
-6.88244		-0.355434				-6.88244			-0.355434			-6.88244	-0.355434
-4.10738		1.20449				-4.10738			1.20449			-4.10738	1.20449
2.62259		-3.25806				2.62259		-3.25806				2.62259		-3.25806
-0.83284		2.83355				-0.83284	2.83355					-0.83284	2.83355
-3.61724		-1.38026				-3.61724	-1.38026					-3.61724	-1.38026
-6.03388		0.137026				-6.03388			0.137026			-6.03388	0.137026
-1.36281		4.36067				-1.36281	4.36067					-1.36281	4.36067
-5.54107		-4.80101				-5.54107			-4.80101			-5.54107	-4.80101
3.1527		-1.43892				3.1527	-1.43892					3.1527		-1.43892
1.9292		-3.11387				1.9292		-3.11387				1.9292		-3.11387
4.98262		-3.42888				4.98262		-3.42888				4.98262			-3.42888
-4.6317		3.89422				-4.6317	3.89422					-4.6317	3.89422
0.169703		1.95638				0.169703	1.95638					0.169703			1.95638
5.12657		-2.79323				5.12657		-2.79323				5.12657			-2.79323
7.366		-2.76761				7.366		-2.76761				7.366		-2.76761
1.28778		-1.99924				1.28778	-1.99924					1.28778			-1.99924
-6.40999		-2.30143				-6.40999			-2.30143			-6.40999	-2.30143
0.0808586		-4.23568				0.0808586			-4.23568			0.0808586		-4.23568
-7.38198		-0.753288				-7.38198			-0.753288			-7.38198	-0.753288
1.66329		4.74612				1.66329	4.74612					1.66329	4.74612
-5.46389		-2.2781				-5.46389			-2.2781			-5.46389	-2.2781
1.32465		-2.51485				1.32465		-2.51485				1.32465		-2.51485
-6.20516		-4.98458				-6.20516			-4.98458			-6.20516	-4.98458
-3.90678		2.05337				-3.90678	2.05337					-3.90678	2.05337
-0.852041		5.60049				-0.852041	5.60049					-0.852041	5.60049
1.47832		-3.2134				1.47832		-3.2134				1.47832		-3.2134
-7.98218		-1.34018				-7.98218			-1.34018			-7.98218	-1.34018
-3.51037		-1.9862				-3.51037	-1.9862					-3.51037	-1.9862
4.07783		-3.9801				4.07783		-3.9801				4.07783		-3.9801
0.0203338		-4.7691				0.0203338		-4.7691				0.0203338		-4.7691
-4.99475		-0.959807				-4.99475			-0.959807			-4.99475	-0.959807
-1.2396		4.74433				-1.2396	4.74433					-1.2396	4.74433
5.66691		-0.786679				5.66691		-0.786679				5.66691		-0.786679
-5.91388		-0.385393				-5.91388			-0.385393			-5.91388	-0.385393
2.11116		-1.64977				2.11116	-1.64977					2.11116		-1.64977
-0.929		4.07159				-0.929	4.07159					-0.929	4.07159
7.09132		-4.29775				7.09132		-4.29775				7.09132		-4.29775
-7.46221		0.557211				-7.46221			0.557211			-7.46221	0.557211
3.74287		-0.956612				3.74287		-0.956612				3.74287		-0.956612
-5.12217		0.138565				-5.12217			0.138565			-5.12217	0.138565
-0.580754		-4.87544				-0.580754		-4.87544				-0.580754		-4.87544
4.24834		-3.29219				4.24834		-3.29219				4.24834		-3.29219
6.25899		-1.64338				6.25899		-1.64338				6.25899		-1.64338
-5.76313		-1.36914				-5.76313			-1.36914			-5.76313	-1.36914
-7.16636		0.472886				-7.16636			0.472886			-7.16636	0.472886
0.138681		4.5452				0.138681	4.5452					0.138681	4.5452
-6.99737		0.834963				-6.99737			0.834963			-6.99737	0.834963
-0.276977		6.14009				-0.276977	6.14009					-0.276977			6.14009
-7.50038		-3.32301				-7.50038			-3.32301			-7.50038	-3.32301
5.00788		3.13648				5.00788	3.13648					5.00788		3.13648
-7.23741		0.909589				-7.23741			0.909589			-7.23741	0.909589
5.25033		-2.6347				5.25033		-2.6347				5.25033		-2.6347
-0.257159		4.85889				-0.257159	4.85889					-0.257159	4.85889
-6.93897		-3.9241				-6.93897			-3.9241			-6.93897	-3.9241
3.9712		0.132885				3.9712	0.132885					3.9712			0.132885
-3.06861		2.27695				-3.06861	2.27695					-3.06861	2.27695
2.05327		3.85745				2.05327	3.85745					2.05327			3.85745
4.43791		-0.808002				4.43791		-0.808002				4.43791			-0.808002
-0.183063		4.87995				-0.183063	4.87995					-0.183063			4.87995
-1.57366		4.45154				-1.57366	4.45154					-1.57366			4.45154
2.29845		4.69002				2.29845	4.69002					2.29845			4.69002
4.95605		3.51847				4.95605	3.51847					4.95605			3.51847
-0.524769		-5.01505				-0.524769		-5.01505				-0.524769		-5.01505
5.17071		0.0992751				5.17071		0.0992751				5.17071			0.0992751
-3.37171		-3.24491				-3.37171	-3.24491					-3.37171	-3.24491
0.116425		5.59523				0.116425	5.59523					0.116425	5.59523
-5.54131		1.84297				-5.54131			1.84297			-5.54131	1.84297
[truncated: 24,610 more rows]

## Sheet: Fig2e
Fig 2e
	Selumetinib			Vehicle
C0	58.5443	53.0273	53.8117	44.7933	47.0385
C1	23.4177	20.6587	25.2522	32.0141	33.9208
C2	18.038	26.314	20.9361	23.1926	19.0407

## Sheet: Fig3a
Fig 3a		target	log2FoldChange	padj
		SHISA2	0.0129156	0.00321127
		MYO5A	0.10375	0.132599
		SLCO3A1	-0.124871	0.13046
		UBE2D1	0.322302	0.504055
		MYO5B	-0.00626092	0.000597809
		TSPAN17	0.016495	0
		ANAPC15	0.437307	0.680473
		FBXL19	0.273449	0.408418
		FAM188B	-0.348874	0.657236
		LRRC8D	-0.501861	1.28893
		BSN	-0.0829431	0.0615438
		MMP24	0.279793	0.48416
		ATP8B3	0.00559429	0.000313519
		TLCD2	1.09723	9.7122
		TSKU	0.194217	0.167527
		PIGZ	-0.40189	0.496932
		PINK1	-0.2602	0.411168
		SPNS1	-0.350998	0.537647
		FAM135B	0.0200448	0.00884849
		FMR1	0.688174	3.61079
		PKDCC	-0.0436007	0.0286656
		DMTN	0.113483	0.111887
		GRIN3B	0.484173	1.06124
		HBA2	0.316304	0.422208
		CORO2A	-0.36528	0.651035
		HBA1	0.316304	0.422208
		FAM81A	0.115233	0.0996664
		SUZ12	-0.235481	0.289849
		SENP3	-0.144586	0.139383
		CXADR	0.226253	0.348268
		PTPRT	0.3013	0.353049
		RGPD6	1.16597	10.2314
		DVL1	0.0894251	0.0909358
		DIP2A	0.203666	0.281943
		F8A2	-0.153628	0.182645
		F8A3	-0.153628	0.182645
		GPR75	0.361281	0.454592
		INHBB	0.147805	0.119869
		ASB3	0.361281	0.454592
		NSMF	0.180487	0.10168
		ITPKA	-0.0506062	0.0246398
		ITGB1	-0.825393	2.53599
		PDXDC1	-0.716103	2.23794
		CDC25A	0.236102	0.250362
		COX20	-0.460175	0.446104
		ECEL1	0.684984	0.336568
		GATAD1	-0.915338	1.50842
		CDKN2D	-0.131222	0.101786
		PGBD1	0.537585	0.996561
		MLLT6	-3.31489	13.214
		UBTF	0.224224	0.174425
		OSBPL2	-0.0490217	0.0246988
		NTRK1	0.0638401	0.0427178
		CADM4	0.286684	0.398847
		NBL1	0.14281	0.148117
		DNPH1	-0.0898216	0.0601422
		GFOD2	-1.09446	1.4464
		CHPF	0.392981	0.963351
		SIMC1	0.423141	0.653444
		SRM	-2.56487	11.8894
		RAB4B	-0.456998	0.507083
		EGLN2	-0.456998	0.507083
		MIA	-0.456998	0.507083
		FLT3	-0.691968	1.10258
		APCDD1	0.673438	2.0655
		KIAA0355	-0.171189	0.124134
		SAPCD2	0.102583	0.0587467
		ENPP1	0.0527578	0.0358455
		LMO7	0.399098	0.540042
		C9orf91	-1.01784	0.850826
		2023-09-04	-0.319029	0.422988
		ZSCAN18	0.0459637	0.021101
		DOK6	0.168863	0.177658
		OLIG1	0.0102799	0.000344397
		CORO1B	0.0691381	0.0438779
		TARSL2	0.61101	1.36944
		DSCAM	0.514508	1.08688
		PDF	0.323131	0.520179
		CDK2AP1	-0.465727	0.56164
		PRKAA2	0.0056715	0
		TPPP	-0.491068	0.899679
		IL17D	0.176235	0.151214
		C11orf63	-0.120091	0.0884987
		WNT11	0.34922	0.31742
		ANKRD63	0.00797816	0.00129777
		GBX1	0.446386	0.362134
		LRRC10B	-2.64761	5.3279
		FAM131B	-0.248815	0.221329
		RNF182	0.0322557	0.0117126
		LYRM9	-0.341878	0.367813
		SMARCD3	0.172309	0.176277
		COLGALT2	-0.00757705	0.000306874
		COL15A1	-0.783972	1.1643
		BAIAP2	-0.349147	0.439572
		KCNC3	0.613071	1.06283
		FLNB	-0.224388	0.212945
		FAM35A	-0.680979	1.13072
		CHKA	-0.0733357	0.0373608
		MXRA7	-0.16715	0.129258
		METTL2B	-0.092462	0.0438933
		PANX2	0.233144	0.214905
		DEXI	0.282915	0.386638
		FAM222A	-0.706253	1.35562
		KLHL8	-0.124986	0.101786
		OPN3	-0.142581	0.119869
		EPHA8	-0.37677	0.543074
		ZNF445	0.0679635	0.0347792
		ZFP64	-0.260894	0.302989
		YWHAH	0.458361	0.842388
		GLIPR2	-0.0569545	0.0287465
		SLC7A5	0.342572	0.535501
		INPP1	-0.677284	0.657903
		PTP4A3	-0.302324	0.251818
		MYLK	-0.319117	0.450196
		RADIL	-0.0191925	0.00360349
		NIPAL4	0.0983445	0.0678124
		GDF1	0.243461	0.298469
		CERS1	0.243461	0.298469
		LRFN3	0.165477	0.11652
		TBX1	-4.56125	1.25762
		RASA4B	-0.231046	0.168371
		JDP2	-0.0463183	0.0301752
		DTX1	-0.379337	0.36124
		GET4	-2.74505	10.5482
		SCUBE2	1.10405	5.39469
		FBXL14	-2.09046	4.18111
		DPYSL5	-0.217245	0.124444
		UCK1	0.0810179	0.0535848
		RAP1GAP	-0.351268	0.341651
		ADAM8	-0.171312	0.133929
		C17orf70	-0.504533	0.653444
		ERG	-0.792769	1.42556
		KCNB2	0.408195	0.380542
		FJX1	-1.5141	5.37986
		ZFAND6	0.0519956	0.0342887
		PGP	0.154209	0.110424
		TACC2	0.184666	0.169257
		COX11	-0.288278	0.30902
		TMEM165	-0.144579	0.0666209
		EIF2AK2	-0.20422	0.17107
		PKN1	0.215803	0.200082
		RASA2	2.23077	41.6676
		FAM115C	-0.243552	0.131768
		JAZF1	-1.05835	1.31766
		GNPNAT1	-0.122021	0.0581282
		RTN4R	-0.220616	0.253307
		C19orf68	-0.416646	0.76486
		ZNF18	0.152678	0.0955492
		KCNH2	0.232222	0.234474
		CCDC74B	-0.61094	0.93198
		SMG5	-4.49686	11.9469
		ANKIB1	-5.65945	4.51286
		SCGB1C1	-0.137193	0.0992526
		HCN2	-0.160919	0.134633
		RGS6	-0.931799	1.17933
		KCNG1	-0.275279	0.248049
		2023-03-02	0.25409	0.2748
		LTBP4	0.429471	0.633441
		LOC653486	-0.137193	0.0992526
		TEX261	-0.309241	0.349718
		R3HCC1	-0.267402	0.203461
		ZNF358	-0.486295	0.399328
		ITGB3	-0.787074	1.80587
		PDXK	-4.9263	0.571864
		UBL4A	0.262145	0.251065
		CYTH3	-0.459041	0.37414
		STK38L	0.249313	0.281943
		SLC12A4	0.0759363	0.0558385
		ATP8B1	0.106626	0.0673484
		EMID1	-0.439146	0.46241
		SLC45A3	0.290678	0.302415
		TBC1D4	-0.209078	0.167121
		TMEM74	-1.68282	2.17062
		PIEZO1	-0.172183	0.088504
		ZSCAN1	0.351523	0.270977
		CACNA1H	0.17402	0.11166
		RGS12	0.313461	0.283369
		TFDP1	-0.513493	0.745086
		FAM134A	0.0765527	0.060236
		CYFIP2	-0.870424	1.48355
		PDIA2	0.290097	0.214286
		PLEKHH3	-0.105391	0.0625043
		CAMKK1	0.213719	0.222132
		NEUROD1	-0.537099	0.676883
		DDN	0.455776	1.04767
		UHRF2	0.0838183	0.0445375
		SLC25A29	0.0209479	0.006896
		SLC16A3	0.54594	0.690854
		PRDM9	0.000377949	0
		BAX	0.46082	0.762679
		PRSS12	-1.59015	1.40102
		ABHD15	-2.1631	6.85387
		NRIP3	-0.113232	0.0820371
		CABP1	-0.127216	0.0949994
		LLGL1	-0.193686	0.161385
		ALDH1A2	1.31393	0.896862
		RFTN1	-0.0855503	0.0543526
		CRTC3	0.472138	1.03262
		GPR180	-0.748533	0.739151
		TMEM178A	-0.42029	0.417891
		ARHGDIG	0.175342	0.200296
		BEND7	-0.653203	0.859879
		MCM3	-6.64966	0.464501
		MEX3D	0.303803	0.364851
		SLC2A4RG	-0.144	0.115065
		THNSL1	-0.317716	0.316357
		C12orf5	-0.132198	0.0929811
		ARSG	0.148495	0.116492
		SLC9A7	0.0708822	0.0452045
		RHOQ	0.0599689	0.0218987
		non-targeting	-0.244846	0.184873
		ZBTB7A	-0.299317	0.352282
		UST	0.189992	0.181112
		PGBD3	0.0827251	0.043284
		ERCC6	0.0827251	0.043284
		PLEKHG5	0.509542	1.28099
		KIAA0226L	0.615971	1.13951
		MEGF11	0.247882	0.350493
		SFRP4	0.114195	0.0555436
		ERCC6-PGBD3	0.0827251	0.043284
		GPR153	0.221354	0.264322
		USP12	-0.152136	0.122594
		STK24	-0.880996	0.970953
		C4orf32	-0.238482	0.187179
		BCL2	-0.0395849	0.020663
		KCTD18	-0.137751	0.0635176
		NACC1	0.46344	0.690028
		NGEF	-0.0297055	0.0139374
		STAT5B	-1.80674	4.79048
		RNF170	-0.154624	0.122201
		LRRN2	0.28781	0.287461
		CCDC85C	0.188694	0.144437
		ELAC1	0.479554	0.695533
		MED14	-2.45844	3.02914
		ZMAT1	-0.110313	0.0872789
		DCBLD1	0.331038	0.0698924
		AKAP17A	-1.17906	1.62729
		ADCK3	-0.135892	0.0843464
		SRPK2	-0.228388	0.224815
		TRAPPC10	-4.73081	0.564416
		USP21	0.336751	0.248823
		GRK4	0.00215296	0
		HRAS	0.571784	0.668436
		DNAJC5	-0.200897	0.152634
		FAM127B	-0.243162	0.152549
		C2orf72	-1.99001	8.25727
		MICAL3	0.265837	0.207765
		SMKR1	-0.177474	0.105168
		DLEU7	-0.256479	0.214286
		PTBP3	-0.518434	0.433114
		TCEB3C	0.533277	0.918441
		DNASE1L1	-0.0295653	0.00898511
		RHOF	0.350262	0.456974
		SEPN1	-0.147339	0.0825111
		ASB13	0.282505	0.332828
		TCEB3CL2	0.533277	0.918441
		JAKMIP1	-0.257452	0.228899
		TCEB3CL	0.533277	0.918441
		RASA4	0.453162	0.792245
		PAQR8	0.139402	0.0921398
		LDLRAD3	0.0962463	0.0520281
		GANAB	-0.631898	0.927354
		FLYWCH1	-0.728519	0.937913
		TTC28	-0.21927	0.214286
		ATXN7	0.547021	0.134023
		CLASRP	-2.24843	7.8729
		PRICKLE2	-0.241616	0.210478
		SAMD13	-0.319381	0.338447
		ST6GAL2	0.31497	0.363787
		ECE1	0.267899	0.269663
		SYNC	0.362206	0.436608
		TBC1D16	-1.48651	3.81163
		EIF2AK4	-1.32325	2.0445
		RBM38	0.74809	1.43719
		NLGN4X	-0.263358	0.25739
		GLT1D1	0.453661	0.68869
		SYNGR2	0.12759	0.112768
		MFSD7	-2.92459	5.88606
		HSPG2	0.684357	2.01534
		ABCB9	0.53114	1.17017
		FAM169A	-0.445	0.573285
		EBP	-0.350034	0.225456
		AGPAT6	0.789258	1.49432
		TMCC2	-0.0827066	0.0330102
		ARNTL2	0.12143	0.0898272
		STRBP	0.523485	0.706863
		NCOA6	-1.87936	8.90309
		CDKL1	-0.335912	0.310736
		RNF7	0.786154	3.72418
		C9orf41	-0.217358	0.19617
		DACT1	-0.352291	0.323955
		FBLN2	0.282747	0.278483
		VAMP2	0.215695	0.166736
		SLX4	-1.99951	4.7122
		C12orf23	-0.0619988	0.0361705
		KLK15	0.373487	0.267215
		DPYS	-0.610127	0.673328
		STXBP6	-0.530089	0.512658
		SHB	-0.113429	0.0720694
		SCAF4	0.0161582	0.00341498
		FAM49A	-1.24715	1.22111
		TIAM1	-0.72187	0.669434
		SLC43A2	-0.0550052	0.0253297
		DOCK11	-0.051825	0.0295922
		ARHGAP39	0.414172	0.428378
		RASL12	0.144025	0.0678124
		FGFR4	0.331924	0.455286
		BRSK2	0.435523	0.776632
		VPS9D1	-0.138254	0.105168
		CRK	-0.790728	1.01628
		FBXO32	0.195805	0.145036
		ANKDD1A	0.0523048	0.0291721
		DIRAS1	-0.237336	0.132867
		LOC100129361	-0.609086	0.795964
		VMAC	-0.0872115	0.0474572
		SNCAIP	-0.0340778	0.0133744
		TACO1	-0.0982863	0.0569179
		FGFR2	-0.233957	0.202303
		SLC37A1	-0.677125	0.866056
		SMOX	0.39559	0.31391
		SLC9A3R2	0.139305	0.0736586
		LRRC14	-0.319771	0.225456
		JMJD7-PLA2G4B	-0.105655	0.0541696
		PLA2G4B	-0.105655	0.0541696
		MGAT4A	0.36745	0.222497
		UBE2U	-0.293735	0.291941
		MAP3K9	0.385024	0.520002
		CRLF1	0.246667	0.15393
		FAM203B	0.412841	0.392702
		TUBB4B	-0.180313	0.134762
		NME4	0.0467269	0.0231488
		JMJD7	-0.105655	0.0541696
		BRD3	0.939732	3.22694
		FMNL1	-0.45588	0.454896
		CDH7	-0.126637	0.0503851
		RAB26	-0.136103	0.0961795
		DOK4	0.446036	0.682378
		ZNF280B	0.325719	0.333035
		MT1M	-0.296309	0.251984
		SRA1	-0.447847	0.571532
		VPS41	-3.71102	10.3526
		KIF1A	-0.438395	0.389326
		MAN2B1	0.309735	0.353544
		MAFK	-1.42461	1.48733
		ZC3H7B	0.0163344	0.00129777
		C6orf201	-0.433861	0.383467
		SAC3D1	0.156704	0.0872789
		MAP3K5	0.368388	0.362607
		YBX2	0.0338877	0.0133996
		PLEKHO1	-0.0327917	0.0133547
		WIPI1	0.122835	0.0997357
		CHN1	0.209879	0.160668
		GIPC1	-0.647035	0.433449
		BTBD9	0.112769	0.0627458
		FEZ2	0.43323	0.720436
		SLC29A1	-1.68136	2.97095
		NECAB3	0.0304472	0.0104534
		SERGEF	-0.0693136	0.0307332
		KIAA0930	-0.437632	0.260196
		ANKRD9	-0.264416	0.270089
		RHOG	-0.827516	1.59657
		CLIP1	1.12299	0.761753
		PIP4K2A	-0.0952911	0.0506849
		EGR1	-0.443232	0.41227
		BNIP3L	-0.332645	0.362025
		CBX7	-0.200339	0.144711
		C22orf26	-0.117915	0.072862
		ZBTB42	0.0902595	0.0517508
		RTEL1	-3.0651	0.71148
		CDKN1A	1.02417	3.89372
		RABL6	-0.129252	0.094028
		NENF	-1.73461	2.14037
		ADPRM	-0.223769	0.233888
		TJP1	0.192044	0.129639
		SCUBE1	0.542901	0.943952
		IGDCC4	0.119722	0.0693293
		MTG2	-0.0614952	0.0307922
		FYN	0.490591	0.919136
		TPM4	0.171248	0.128239
		TMEM52	0.278967	0.179794
		RAPGEF5	-0.108483	0.0595535
		PPIC	0.259628	0.269639
		ZNF281	-0.0266098	0.00297117
		SPPL2A	0.149463	0.141391
		CAMK1D	-0.0267487	0.0117126
		STAG3	-0.525505	0.61861
		ANKK1	-0.265719	0.168371
		ZHX3	2.5288	9.16178
		BMP2	-0.515631	0.550091
		SLITRK2	-0.0979159	0.0530028
		SPON1	0.582018	0.61369
		CBFB	-0.281428	0.239509
		DNAJC3	-0.144435	0.117994
		USP13	0.144017	0.100284
		AK1	-0.198479	0.105198
		CPSF3L	-5.11858	0.644953
		HBA1	0.413085	0.692026
		SUSD3	-0.205069	0.0953491
		PLEKHG1	-0.231411	0.170583
		ATP11B	0.494048	0.313554
		PLXND1	0.610942	1.08655
		UXS1	-0.808665	1.3311
		HBA2	0.413085	0.692026
		DUSP9	0.180037	0.137697
		SAMD4A	-1.36791	2.46082
		GABRB3	-0.335116	0.280218
		TANC1	0.490699	0.782219
		TP53	3.51388	125.804
		SMAD2	0.234885	0.199268
		LY75	-0.383604	0.360775
		C11orf35	-0.305035	0.267001
		SPRY2	1.33964	10.0343
		HIC2	-0.56934	0.730836
		PDE9A	0.0855181	0.0460561
		PTMA	-0.25116	0.169697
		TNRC6A	0.0779969	0.049777
		LY75-CD302	-0.383604	0.360775
		STXBP1	0.269098	0.240444
		SH2B3	0.334327	0.384602
		ZIC4	0.205279	0.160017
		FAM3B	0.0279478	0.00959466
		SLCO4A1	0.455924	0.615464
		RAB11FIP5	0.0405378	0.0152936
		HOOK2	-0.151542	0.103343
		SAMD1	-0.179064	0.127732
		LPPR5	0.325284	0.306345
		GJB6	-0.00204874	0
		TMEM184B	0.0820672	0.0467796
		ADAP2	-0.553871	0.642476
		ADCY8	0.391945	0.493038
		E2F8	0.00577963	0
		GNA12	-0.493638	0.630871
		FAM107B	0.449892	0.795263
		MBTPS2	-1.18278	1.59837
		IZUMO2	-0.186644	0.17893
		OGDHL	-0.15251	0.0817405
		ANPEP	0.743158	1.85695
		STAM2	0.213614	0.203755
		USP42	0.217911	0.166395
		FXR2	-0.62589	0.76003
		NLRP3	0.165681	0.0795198
		KCTD17	0.0021889	0
		KCNC1	0.339895	0.360775
		MRPL3	-0.230268	0.117569
		C8orf47	0.0198091	0.00401446
		CXorf49B	-0.473101	0.335201
		CXorf49	-0.473101	0.335201
		GRSF1	0.18452	0.0926318
		ADAM15	0.091173	0.0519806
		GMCL1	-0.507407	0.390248
		ACPT	-0.135499	0.066463
		LYRM1	0.919131	2.81237
		MIER2	-0.526922	0.356942
		SDK1	0.148633	0.111463
		RCBTB2	-0.331246	0.244877
		C11orf87	0.310681	0.203704
		PLXNA3	0.0150829	0.00293552
		HAND1	-0.191186	0.0945951
		CCDC71L	-0.192225	0.145735
		SMPD2	-0.26614	0.150977
		GOLM1	0.604927	0.707955
		USP28	1.28078	4.47496
		C16orf59	-10.8386	3.39752
		PTP4A1	-1.77005	4.2668
		GMEB1	-0.350045	0.25607
		non-targeting	0.0635271	0.0142807
		ZBTB46	-2.01672	4.17849
		FAM163A	-0.0207748	0.00498203
		ZFYVE28	0.262086	0.253189
		RGPD1	0.219347	0.202894
		TRIM58	0.654351	1.42742
		FCHSD2	0.0253003	0.0108364
		KDM1B	-2.50548	8.7167
		TNFSF11	0.234371	0.215693
		TRAF4	0.101738	0.0538881
		CERCAM	0.785546	1.29905
		SOGA1	1.07627	2.6168
		ANXA3	0.461577	0.422408
		KIF1C	0.325768	0.214286
		REC8	-1.58076	3.04582
		ACSL1	-0.126744	0.0652157
		TSPAN5	0.0459636	0.0272265
		IZUMO4	0.566142	0.470834
		SH3GL2	0.0463847	0.0221569
		RPS6KA3	-1.32783	1.81787
		SLC4A8	0.131232	0.0434842
		KLF11	0.0592816	0.0354545
		MRPL12	-0.735679	0.710268
		PURA	-0.619776	0.514167
		SRPRB	-6.87849	0.512631
		GRAMD1A	-1.52083	4.82681
		SLC25A10	-0.735679	0.710268
		SNAI3	-0.718664	0.805358
		PEX19	-2.10417	2.46579
		DCAF8	-2.10417	2.46579
		C11orf84	-1.25179	1.19052
		TMEM121	-0.341264	0.200619
		TNFSF8	-0.741112	0.864469
		AHNAK2	0.436945	0.307534
		ITGA6	-1.14281	1.85798
		NRBP2	0.533696	0.342774
		CTDSPL	0.51225	0.73363
		EPB41L4A	0.138334	0.0761192
		PIK3CB	0.298463	0.379796
		HDGF	-0.484613	0.391002
		ROGDI	-1.35051	1.87071
		CELF5	-0.14052	0.0589195
		PARD6A	-0.253497	0.220943
		CACNA2D4	-0.701392	0.722505
		RYR2	0.383992	0.426317
		FBXW11	0.168623	0.143262
		CACNA2D4	-0.701392	0.722505
		BBC3	0.969456	4.50307
		MVK	0.950922	1.21769
		UBXN1	-0.220483	0.19038
		TCF15	-0.262428	0.216123
		PPIF	-1.05253	0.74371
		CDC42BPG	-0.416505	0.15218
		TYRO3	-0.0583369	0.0253256
		SRI	0.387371	0.525652
		NMB	-0.520007	0.512275
		ARF5	-0.199047	0.117569
		RAB5C	0.736492	2.00221
		BTBD6	-0.483319	0.582403
		GLYCTK	0.532054	0.705807
		GOPC	-0.0172726	0.00468857
		UBTD2	-0.0445905	0.0115244
		RWDD4	-4.40514	1.17468
		TBX21	-0.818821	1.42187
		AMN	-0.814304	0.722823
		PAPSS2	-0.296084	0.209635
		SLC25A23	-0.701515	0.572091
		ARL2	-6.29002	0.387069
		PTPRM	0.158456	0.0751531
		VPS4A	-0.561648	0.608156
		TBC1D24	-0.117926	0.058126
		CDC42EP2	0.213194	0.144711
		NF2	2.18182	30.1986
		ZNF581	0.218483	0.122452
		PTH2R	0.374348	0.350493
		TCP11X1	0.127782	0.0970316
		FRAT2	0.413192	0.59583
		KDM3B	-0.670046	1.08512
		RILPL1	0.214797	0.142257
		CCDC92	0.0892761	0.0355101
		MORN1	-0.0355304	0.0108285
		IL20RA	-0.154837	0.117597
		GPR12	0.368943	0.376382
		CHRDL2	-0.425512	0.259546
		ZNF580	0.218483	0.122452
		CLPTM1L	0.857635	1.4841
		FNIP1	0.702986	0.634975
		NXF2	0.127782	0.0970316
		RASSF1	-1.92138	2.87991
		TRAF3IP1	-2.78507	7.32514
		CELA2A	-0.779922	0.50348
		B4GALNT4	-0.344083	0.336546
		ZMYND19	0.338848	0.371612
		WWC2	0.701055	1.24044
		NPPC	-0.1219	0.0681963
		VWA5B2	0.858921	1.64002
		NDUFAF6	-1.25329	1.07229
		NOMO2	0.237081	0.203734
		XYLT1	0.362384	0.364851
		ST14	0.258316	0.230377
		SLC29A4	-0.0165906	0.000306874
		FAM114A1	-0.79752	0.594594
		ZGPAT	-1.03721	1.66062
		ASPHD2	0.262841	0.251818
		ZNF428	-0.0652721	0.0332318
		GPR161	-0.205702	0.117147
		FAM21C	-0.22748	0.0983193
		NOMO1	0.237081	0.203734
		LINGO3	0.16375	0.134023
		SH3BP2	-0.377221	0.287453
		SYCE1L	-0.770819	1.02825
		MTPN	-0.0662573	0.0290132
		HSF2BP	0.51439	0.619019
		IGF2R	-0.118283	0.0595535
		ERF	0.957955	1.40562
		CCNF	-0.56216	0.590187
		C12orf75	-0.950835	0.990051
		GAL	-0.0374674	0.0165646
		NTRK3	-0.246505	0.143086
		RGL1	-0.144339	0.0982986
		FGFR3	0.408562	0.31097
		ZNF524	0.163841	0.105198
		ATP8A1	-0.00733365	0
		DRAXIN	0.146656	0.122041
		ANKRD33B	-0.347908	0.269991
		FOXN3	-0.275675	0.222529
		CTNNAL1	-0.18193	0.112557
		NKPD1	-0.307449	0.234147
		PDXP	-0.324665	0.282291
		TSPAN18	-0.470531	0.428218
		PARP2	0.371495	0.335091
		FGF22	-0.0674288	0.0276772
		CMPK2	0.0808855	0.0452045
		MYOM2	-0.376964	0.213392
		ACTC1	-0.920463	0.49959
		MESP2	-1.32938	2.72728
		BRINP1	0.136375	0.0363277
		SSTR1	-0.0954779	0.0537786
		PMP22	-0.0916153	0.0380239
		PSTPIP1	-0.14874	0.0696727
		ENHO	0.444746	0.584347
		SLC25A39	0.169243	0.121886
		SEMA3B	-1.60995	1.89555
		FBRSL1	-2.01314	5.92082
		AP3B1	-1.46775	2.3368
		SLC36A4	1.04162	3.92565
		KIF7	-1.49952	1.16585
		SPIN1	-1.04676	1.44651
		MESDC1	0.0249817	0.00807125
		LATS2	0.94434	2.3216
		CPNE9	-0.0635008	0.0285424
		SDR16C5	-0.444473	0.22528
		NRP2	-1.08328	0.933493
		NLRP6	-0.18594	0.0712504
		TMEM185A	0.358868	0.504876
		AIF1L	-0.920008	0.756428
		TXNDC11	-1.08332	0.993184
		TNFRSF18	0.13926	0.0766348
		SPRYD3	-0.490536	0.326831
		MON1A	0.264782	0.193047
		MBNL1	-0.954327	1.2855
		SLC7A10	0.129483	0.0848943
		IPP	-0.140983	0.0970751
		REST	-1.57317	2.54793
		WTIP	-0.0726837	0.0316561
		SPIRE2	0.101891	0.0382607
		MAP3K2	-0.649343	0.598211
		ABHD14B	0.514972	0.611876
		KIAA0100	-1.94989	3.83141
		non-targeting	-0.0395684	0.015508
		ABHD13	-0.42098	0.497874
		ZMYND11	0.399822	0.430069
		PCBP4	0.514972	0.611876
		KATNBL1	-5.02862	12.983
		PAPD7	-0.224368	0.16291
		ITIH5	0.53278	0.76205
		ARHGEF39	0.109686	0.074776
		ARHGEF12	0.43322	0.469486
		CCL19	-0.254998	0.119904
		WRAP53	0.921121	3.17713
		HYAL2	0.509137	0.427839
		CASD1	-3.14667	3.77577
		HK2	-0.123283	0.0357876
		PARP1	-0.287277	0.243879
		FAM57A	0.360867	0.429515
		GAB2	0.123934	0.0646157
		VSTM1	0.250435	0.103094
		CHL1	-0.472482	0.353159
		CYorf17	-0.70315	0.626656
		TSNARE1	0.445042	0.533261
		TSPAN10	-0.119259	0.0467208
		DEK	0.141238	0.09418
		DNAJC25-GNG10	-0.643118	0.509
		NDUFB8	-0.194197	0.122594
		LOC646862	-0.591288	0.354272
		SEC31B	-0.194197	0.122594
		SCAMP5	0.04461	0.0194119
		AHNAK	0.501459	0.399869
		MYL7	0.247824	0.0927941
		EMILIN3	0.36527	0.285781
		DNAJC25	-0.643118	0.509
		MON2	-2.52292	3.614
		SGMS2	-0.174717	0.0803783
		MICAL2	-0.639032	0.463183
		ATP6V1C2	-0.570605	0.31742
		LONP2	-0.632818	0.413915
		PDLIM7	-0.576672	0.280679
		SMCO4	1.50592	0.841477
		FAM196A	0.534335	0.789417
		CYS1	-0.187418	0.0584862
		AGT	-0.356942	0.300899
		DSG2	-0.0176058	0.00234558
		ARHGEF37	-0.901046	1.09304
		PTF1A	-0.675035	0.893986
		ARHGEF1	-0.405017	0.338953
		PPP2R5D	-0.0032846	0
		TAGLN2	-0.169906	0.111887
		CCDC19	-0.169906	0.111887
		HLCS	0.832901	0.836105
		PPIL6	0.545935	0.8567
		NAGK	-0.0804061	0.0332899
		RBM12	0.518526	0.39475
		RAB33A	-0.133989	0.0800883
		GCN1L1	-1.65183	3.08055
		NIT1	-0.446216	0.376494
		ANKRD13B	0.380562	0.348268
		RHCG	-1.38074	0.221352
		FKBP9	-0.341024	0.0262583
		TRABD2B	0.00606051	0
		ATP8B2	-3.29431	1.19695
		PPP1R37	-2.86219	11.7305
		CNNM3	-0.443652	0.296429
		ZDHHC13	0.0240672	0.00146579
		CCNL2	-0.265804	0.113823
		GCLC	-0.555591	0.281943
		POR	-0.144455	0.0524598
		FAM19A2	-0.666769	0.482272
		PDIA5	-0.357206	0.17893
		NXF2B	-0.0839978	0.0511698
		SERINC2	0.405759	0.204951
		POU3F1	-0.0746484	0.0432265
		RNF213	0.443096	0.463209
		IMPDH1	-0.532972	0.260173
		BCL3	-0.296404	0.227722
		SLC6A11	-0.369579	0.306936
		SPO11	-1.55198	2.30616
		CIB2	0.778346	1.6257
		SIX6	-0.781153	0.666649
		KIAA1841	-0.0827846	0.0420882
		non-targeting	-0.149433	0.0918467
		TCP11X2	-0.0839978	0.0511698
		CISH	-0.953855	0.953776
		STBD1	-0.675831	0.684712
		GYLTL1B	-2.00999	6.02091
		SFTPB	-0.551732	0.323575
		ADCY4	-1.50658	1.8857
		GJA4	-0.482304	0.286886
		ZSCAN23	0.555152	0.261856
		MYO5C	-5.13474	1.26296
		FAM83C	0.105163	0.0380398
		SORT1	-6.30678	2.71423
		TECPR2	0.0832657	0.0405454
		KCNH6	0.804454	1.48039
		GPBAR1	-0.325572	0.0882761
		FAM69B	-0.317061	0.229409
		FRMD4A	-0.17526	0.0589835
		EHBP1L1	0.0404455	0.0171347
		IL1R1	0.501415	0.756428
		DNM1	0.93874	1.57111
		TNIP2	-0.736652	0.501625
		SFRP2	-0.098248	0.0290159
		KIAA1109	0.789546	1.50108
		NDUFA6	-0.73124	0.777795
		POLN	-10.849	12.7305
		MEST	-0.931053	0.913821
		SCN1B	-0.585358	0.479905
		HAUS3	-10.849	12.7305
		CHPT1	-0.223475	0.116186
		C11orf95	0.07365	0.0396234
		MEIS3	-2.61157	0.437771
		NR2C2	0.109854	0.0357466
		ADARB1	-0.0758311	0.0430204
		SH3RF1	-1.12827	1.67961
		PPAP2B	-0.214084	0.127731
		DPY19L4	-0.634843	0.514825
		ZIC4	0.372084	0.34871
		SH3BP4	0.134673	0.0702294
		ACTR3B	0.0813942	0.0333927
		GRPEL2	-0.356011	0.15393
		ZNF232	-0.162846	0.0669746
		CCAR2	0.090339	0.0426354
		EHMT2	-0.972194	1.64109
		GDE1	-0.307768	0.194084
		AKTIP	0.601401	0.960982
		PARD3B	-1.72623	2.4826
		SDC1	-0.192886	0.0921398
		NKX6-2	-0.264741	0.194684
		IMPACT	-0.0914674	0.0512873
		WBSCR17	-0.470895	0.409888
		CALM2	-1.69817	2.3453
		KIR3DL3	-0.254562	0.152634
		HOMER3	0.000225283	0
		LSM14A	-1.96114	2.53952
		MLEC	-0.142525	0.052338
		HOXC4	-1.63805	1.64886
		GNE	-0.41987	0.209189
		DNAJC30	-6.23358	0.950479
		DGKB	-0.142795	0.0537786
		HSPB7	0.207125	0.17766
		B3GAT1	-0.278336	0.196724
		KIR3DL1	-0.254562	0.152634
		FGD1	-0.954535	1.62783
		COL1A1	0.00873137	0
		RASIP1	-0.604818	0.407388
		URI1	-4.48049	0.48742
		TCP10	-0.729024	0.42212
		HELZ	-0.53812	0.626529
		MYRFL	-0.201659	0.0752962
		KRBA1	0.756699	0.896024
		C2orf61	-1.69817	2.3453
		VPS26B	-0.696116	0.68374
		RSPO3	0.051245	0.0248272
		TNFAIP8L2-SCNM1	-0.691971	0.982308
		ISM2	-2.73137	5.84466
		MRPL36	-0.811221	0.62753
		FUT6	-0.321609	0.281943
		ARMCX5-GPRASP2	-0.504774	0.31742
		ZDHHC18	0.955057	2.27273
		FKBP10	0.0871905	0.0434842
		TNFAIP8L2	-0.691971	0.982308
		TTC39A	0.0815945	0.0235306
		GPS1	-4.58293	1.16809
		GLT8D1	-0.272278	0.138536
		ARFGEF1	-0.92934	1.10691
		NEU3	0.347915	0.25607
		ISL1	-1.72937	2.77164
		AKR7A2	0.148309	0.0589195
		TNFRSF11A	-1.1922	1.70621
		LANCL1	-0.786973	1.00222
		ESYT1	-1.06119	1.42143
		ZC3H10	-1.06119	1.42143
		ARMCX5	-0.504774	0.31742
		PRKAR1B	-0.724183	0.653797
		SOCS5	-1.68482	2.18809
		ASF1A	-0.733079	0.421987
		KLHL28	-1.34328	1.23358
		DUSP6	-1.06622	1.02141
		OSM	0.564684	0.926805
		CYP2W1	-0.489806	0.403651
		PREX1	-0.440187	0.224774
		RB1	1.66338	1.4091
		GPI	0.533511	0.798701
		WDR45	0.141084	0.0887936
		COMMD3-BMI1	-0.711992	0.455645
		IRF2BPL	-0.701654	0.82833
		CDC14B	-1.56932	2.98287
		NFKBIZ	0.537237	0.536711
		DNTTIP1	-1.97238	0.567139
		ALG14	-5.07577	1.24902
		GALNT10	0.383201	0.400874
		SETD8	-3.32289	7.39147
		CTTN	-0.141398	0.0553158
		ADCK5	-0.611728	0.297202
		TPRN	-0.583172	0.24409
		CCDC144A	-0.835559	0.41237
		RNF144A	-2.44926	2.31525
		PHOX2A	0.39898	0.194743
		COMMD3	-0.711992	0.455645
		HSD17B12	-0.0278954	0.00826048
		LOC100289561	-0.059622	0.0251663
		AGXT	-0.892073	0.850826
		PRAF2	0.141084	0.0887936
		OSBPL3	1.13678	1.59211
		EFNA2	-0.609749	0.442279
		RUNX3	-0.704737	0.296619
		TMEM239	-0.1655	0.0934027
		NANOS3	-0.968633	0.728722
		EFHC1	-1.12557	1.30798
		ZNF84	-0.772085	0.866056
		C20orf141	-0.1655	0.0934027
		EPS8	-0.287639	0.0994004
		PAX7	-1.58265	1.37597
		PRKRIP1	-0.059622	0.0251663
		HSFX2	0.965403	0.52997
		DOPEY1	-0.782397	0.761918
		ZNF184	0.0903284	0.0294856
		SFRP1	-0.666472	0.61529
		ILKAP	0.931262	3.51259
		APOPT1	-0.364969	0.249596
		SNURF	-0.590708	0.518611
		SEPHS1	-3.57249	1.43494
		MDH2	-2.35639	6.22185
		SNRPN	-0.590708	0.518611
		ATRIP	-10.254	0.990887
		CDON	-0.3131	0.191557
		DMXL1	-6.77185	0.509074
		WNK2	-0.343285	0.134532
		ZNRF2	0.815323	2.39968
		ETS1	1.65586	12.699
		SIGLEC11	0.0111662	0
		LIMCH1	-1.78646	2.73624
		LRRC47	-0.753083	0.408155
		CLIC3	0.193933	0.166452
		TMEM132E	0.414668	0.262551
		NAGLU	0.0113214	0.000597809
		GALNTL6	0.3585	0.277917
		PALD1	-1.49322	1.09304
		SH3GLB1	-0.765538	0.740429
		HEPACAM2	-0.38191	0.297567
		GIMAP6	-0.569357	0.354515
		TPPP2	-0.148329	0.0570608
		HSFX1	0.965403	0.52997
		NTAN1	-0.614315	0.459171
		ATRX	-2.33968	3.36355
		SNX30	0.403725	0.550845
		MED19	-0.100508	0.0411237
		CGB1	-0.815325	0.696912
		POMGNT1	-0.119391	0.0370481
		ALDH5A1	-1.18168	0.976992
		DBNDD1	0.213811	0.158828
		HECTD2	0.10192	0.0370184
		ANO1	-0.113047	0.0540385
		MFSD6	-1.74773	1.55886
		C19orf18	-0.234383	0.0849339
		FGF11	-0.112096	0.0349903
		ESRRA	0.119703	0.0526517
		non-targeting	-0.0901009	0.033682
		TCEAL2	0.340982	0.166736
		SLFN11	-0.667359	0.518611
		EMD	-0.076716	0.0277554
		GRIN1	-0.615048	0.339158
		FST	-0.0438268	0.0177709
		CYP2B6	-0.969815	0.973414
		SNTG2	-0.513529	0.459377
		PXDC1	0.579742	0.982308
		LRRC4B	-0.231995	0.0996484
		RNF112	0.349189	0.185526
		XPO6	-1.00948	1.4668
		CGB	-0.815325	0.696912
		CGB8	-0.815325	0.696912
		DRD2	0.120002	0.045148
		CHGB	0.251855	0.134176
		ZNF236	-7.14065	0.560015
		DNM3	-0.0147444	0.00117218
		MLLT4	-0.0155451	0.00279158
		ARL17B	0.748466	0.849692
		KIAA1671	-0.795034	0.580302
		RNF145	0.0662309	0.0249715
		NUTM2F	-0.795794	0.509
		AFF2	0.0350406	0.0110755
		MADCAM1	0.109493	0.0372267
		ANKEF1	-0.576662	0.250362
		BLCAP	0.215924	0.12249
		SLC35A5	-0.149013	0.0430548
		PAFAH1B2	-1.27361	1.32926
		C14orf182	-0.0672667	0.0185312
		CD24	-0.845278	0.668436
		CAMTA1	0.585769	0.850826
		ARL17A	0.748466	0.849692
		VOPP1	0.182794	0.105451
		BAGE3	0.265988	0.178159
		non-targeting	-0.290806	0.105168
		FAM118A	-0.0765404	0.0261035
		GRWD1	-5.77342	0.972137
		KCNK3	0.0471907	0.0149274
		CNTRL	-0.0506459	0.0154317
		BAGE4	0.265988	0.178159
		PEMT	-0.320531	0.178159
		LRP5L	0.438971	0.394684
		GRAP	-0.473673	0.307096
		FAM229A	0.18328	0.0922932
		PRR25	0.163436	0.076875
		HIRA	-0.133558	0.0840763
		MANEAL	-0.454116	0.309633
		SRXN1	-1.49531	2.22798
		SBK1	-0.0747122	0.0284272
		STK40	0.508858	0.565224
		BAGE5	0.265988	0.178159
		C22orf39	-0.133558	0.0840763
		ANKRD7	0.261058	0.219697
		SHISA9	-0.509785	0.335946
		SLC6A9	-0.415067	0.245637
		SATB2	0.046977	0.0191196
		NAPRT1	0.569268	0.785324
		AARSD1	-0.489981	0.237039
		TDRD12	0.0155495	0.00146579
		TAC1	0.0822471	0.0199644
		MRPL50	-0.284104	0.114532
		MSL1	-1.96974	2.32583
		TRIM74	0.428397	0.429052
		GLDN	0.521417	0.747307
		CHRDL1	0.529594	0.329304
		COL4A1	-0.56077	0.475421
		LIN7B	-1.73663	3.87948
		HIRA	-3.17208	2.72607
		TRIM24	-0.238484	0.0958173
		EDEM1	-0.0112563	0.000597809
		PER3	0.499191	0.486511
		CPQ	-0.299439	0.121386
		NEDD4L	0.307605	0.19122
		REEP1	-0.359268	0.209102
		PRADC1	-0.403326	0.220452
		ECT2L	-0.199735	0.110817
		APOBEC3A	-0.298472	0.1898
		APOBEC3A	-0.298472	0.1898
		HPCAL1	-0.0743884	0.0380426
		LIMA1	0.285439	0.144242
		EIF1AX	-1.76541	1.62928
		DENND2D	-1.57874	2.06955
		TRIM73	0.428397	0.429052
		RGAG4	-0.629444	0.820681
		PTPN20B	0.222383	0.106244
		FUNDC1	0.821069	0.553215
		PTPN20A	0.222383	0.106244
		SIRT3	0.451787	0.572987
		MYRF	0.736247	0.595405
		FZD2	-0.125579	0.0589092
		2023-09-11	-0.301183	0.198751
		NARR	-0.628581	0.300823
		RAB8A	-0.630739	0.361263
		OR2T11	-0.703839	0.588329
		POLK	0.0193065	0.00276528
		ADAMTS17	0.361819	0.356942
		GPC4	0.361378	0.214286
		FBXO30	-1.12583	0.959399
		SDHAF2	-0.419661	0.21051
		INPP5A	-0.904901	1.24702
		RBPJL	-1.57353	0.313236
		SMIM19	-0.638821	0.325981
		AMIGO3	-1.18015	1.44706
		ENTPD4	-0.198284	0.0897116
		ZADH2	0.24275	0.209102
		CPLX3	0.0550967	0.0223612
		PRUNE2	-0.502819	0.306908
		STARD8	0.103393	0.0332899
		STXBP5	-4.73998	1.0434
		SYNPO	0.0975302	0.0373572
		GPR143	-2.05158	3.60202
		ELMOD1	-0.483978	0.454348
		non-targeting	-1.86243	3.51475
		HIST1H2BF	-0.428624	0.255137
		C11orf44	-0.775792	0.637644
		PRICKLE1	0.227121	0.0910192
		EDN1	-0.764437	0.125441
		FAM65C	0.600974	0.342862
		LGR5	0.119353	0.0734114
		NDUFA12	-0.542546	0.344104
		UBB	-0.623176	0.302757
		MARK2	-0.459057	0.283587
		C12orf10	-0.899511	0.552105
		KHSRP	-1.7768	5.10292
		UCHL1	0.012449	0
		ZNF326	0.0582831	0.0154317
		CSNK1G1	-1.1789	0.778983
		T	-0.194015	0.0976668
		MED12L	0.279767	0.191557
		KCNIP3	0.140505	0.0646492
		MYLPF	-0.787595	0.438718
		SYNDIG1L	-0.44304	0.325931
		RMND5A	-0.411542	0.426478
		TMEM176B	-0.0147046	0.000907959
		TSSK2	-1.04948	1.02004
		TMEM19	-0.849902	0.291941
		non-targeting	-0.594398	0.49209
		SCP2D1	0.136201	0.0452656
		ACADSB	-0.0380442	0.00631093
		ADORA2A	0.114546	0.0400959
		JOSD1	-0.181262	0.119869
		MICALL2	0.255002	0.101827
		OC90	-0.931694	0.906995
		TM9SF3	-0.243026	0.120177
		PMS2	-0.687741	0.295201
		TRIM65	0.658284	0.766135
		FBXO16	-1.64885	2.91759
		E2F1	-0.0475656	0.0122216
		GPATCH1	-2.26732	1.72205
		DSTYK	-0.134091	0.0681963
		ADRA2C	-0.00800394	0
		DDX28	0.36995	0.256842
		TCIRG1	0.119321	0.0469112
		NMRAL1	0.911117	0.250325
		CIAO1	0.0676202	0.0186144
		RAC3	-3.34118	4.86012
		BCKDK	-0.00434601	0
		CERS6	0.0411315	0.0133996
		H2AFV	0.148119	0.0621057
		ZNF564	-0.329544	0.170391
		MED13L	1.05271	1.48039
		VSIG10L	-0.618474	0.504876
		DCTN3	-5.27967	0.968754
		SIAH1	0.0314862	0.0108596
		GGACT	0.357011	0.351608
		PLSCR2	0.0158537	0.000638593
		APLN	0.0966215	0.0355038
		NMBR	-0.981259	0.913827
		LUC7L2	-0.308508	0.153207
		CELSR1	0.360253	0.281178
		CYP8B1	-0.0797865	0.0216104
		non-targeting	1.18333	1.39681
		FAM73B	-0.178793	0.0599469
		YWHAZ	0.0920859	0.0302029
		SYNJ1	0.0880677	0.0457654
		APPL2	0.626788	1.18578
		PRKCG	-0.0607013	0.0246352
		LYRM2	-0.714098	0.584952
		GCM2	-1.75724	2.76825
		HSD17B7	0.725897	0.921479
		non-targeting	-1.25488	1.05962
		LRRC43	-0.184797	0.07341
		ZFP91	-0.786863	0.799147
		ADAMTS10	0.152486	0.0825111
		AP3D1	-10.5321	0.98318
		PPP1R13B	0.350074	0.334081
		DUSP8	-0.355978	0.239348
		CD200	-0.737707	0.411811
		LUC7L2	0.633951	0.647965
		C13orf35	-0.132187	0.022074
		CDC34	0.367313	0.227193
		AMPD2	-0.473348	0.209102
		PPP4R1	-0.391157	0.215869
		RBM15B	0.591269	0.777795
		C16orf92	0.165951	0.0522876
		TMEM163	-0.181834	0.101156
		COL19A1	0.0866232	0.0270135
		TLE2	0.273497	0.209884
		RNPEP	0.0341798	0.0107328
		YWHAB	-0.0591528	0.0271374
		AGBL5	-0.30675	0.17107
		KIAA0232	0.525378	0.765462
		ARMC7	-4.7509	0.573285
		C5orf52	-0.108124	0.0502573
		ARHGDIB	-1.03872	0.784704
		TUBB2A	-0.670816	0.756428
		CDKN2A	-0.138082	0.0357958
		GFRA4	0.686286	0.606255
		VSTM2B	-0.782292	0.190924
		SELV	0.0172694	0.00129777
		IL12A	-0.739409	0.488504
		DNMT3B	0.0200169	0.00256983
		CACNG1	-0.0498767	0.0178682
		HTR5A	0.136245	0.0324534
		C7orf55-LUC7L2	0.633951	0.647965
		TUSC2	0.531751	0.255944
		GAL3ST1	0.599451	0.389313
		non-targeting	-1.05086	0.220029
		RABGAP1L	-0.298	0.188426
		PRDM2	-1.41609	1.38867
		TP53INP2	1.23212	2.86389
		LCE3C	-0.418622	0.159406
		TNP2	-0.791725	0.334174
		DCAF5	-0.302555	0.166782
		HSP90AA1	-0.911915	0.741953
		SMEK1	-0.920778	0.873371
		CIC	-0.480429	0.333035
		RBM14-RBM4	-6.67173	0.519396
		SMARCD2	0.298176	0.130583
		BHMT	0.368025	0.173588
		TESK1	-0.608072	0.567139
		SPIB	-0.0372366	0.0113439
		QRFPR	0.0817847	0.0503418
		RBM14	-6.67173	0.519396
		PI4K2A	0.411325	0.209102
		MIA3	0.0148193	0.000638593
		MAPK11	-0.304007	0.179956
		LGMN	-0.0959578	0.0318432
		MMP20	0.167088	0.0430204
		PDGFB	-0.090396	0.0275211
		C4orf22	-0.70362	0.440314
		TRA2A	-0.510421	0.255137
		CISD2	-0.361672	0.238263
		PDE6D	0.817485	1.14099
		TSEN34	-0.0161783	0.00223133
		STH	-0.184911	0.0666832
		SFTA2	0.129794	0.0567248
		TSTA3	-0.491002	0.455132
		PAGE4	0.071446	0.0251663
		RBM4	-6.67173	0.519396
		DNAH7	-1.57279	1.4589
		MIOS	-1.49052	1.53106
		CALHM2	0.742816	0.76977
		MFI2	0.486095	0.46373
		DTX4	-0.0891072	0.0216545
		CAV2	0.712694	0.70323
		AGBL3	0.188501	0.0750844
		SLC25A4	0.177699	0.11652
		RALGDS	0.0122851	0.000655201
		RNF181	-0.281072	0.138536
		IER2	0.142399	0.049203
		PRKAB1	-1.217	1.16039
		COPRS	-1.71389	1.85272
		LRRC8A	0.462729	0.214286
		HOGA1	0.411325	0.209102
		SLC39A3	-0.426608	0.313187
		KCNE2	-0.679761	0.228846
		VPS8	-1.13963	0.687623
		CYB5R3	0.95686	1.71405
		GNAO1	0.0971072	0.0434842
		CHRNA4	-1.87362	2.75639
		PRY	-0.816897	0.740429
		PRKCH	-0.248659	0.0239113
		MIDN	-3.36615	4.3019
		MAB21L2	-0.288276	0.112594
		LRP10	-0.665982	0.48236
		E2F7	0.721602	1.01538
		KRTAP4-6	-0.17467	0.0432184
		REST	-0.286217	0.101299
		MATN4	-1.45572	1.74223
		FASTK	-1.11852	1.01797
		PDGFC	-0.340291	0.146361
		ELOVL4	-0.882525	0.747673
		STMN3	-0.124346	0.032652
		CRMP1	0.458933	0.552759
		AQP6	-0.466718	0.193849
		NDUFS7	-0.52154	0.382996
		SLC25A53	0.50141	0.0400129
		ATP5J2	-0.705002	0.417529
		ACKR3	0.227969	0.0945972
		ZNF20	-0.393365	0.200296
		IP6K2	-1.11886	0.73452
		TTC22	0.0465648	0.0148617
		CDYL2	-0.604241	0.31048
		ORMDL2	-0.343654	0.173716
		SLC2A7	-1.12504	1.19446
		SETX	-0.301979	0.142507
		OSBP2	-0.657084	0.367116
		BMI1	-0.934752	0.629846
		ZNF736	-1.57293	1.88683
		FNDC1	-0.447228	0.240557
		ZNF625	-0.393365	0.200296
		non-targeting	-0.216818	0.0528557
		FLNA	-0.9548	0.999577
		HDGFRP2	-0.501523	0.295915
		CTF1	-0.92594	0.559258
		OR8D4	0.0210321	0.00234558
		DPYSL3	0.252464	0.119798
		non-targeting	0.313694	0.186506
		CDKN1B	0.249352	0.0748831
		SERP2	0.128877	0.0516265
		WNT2B	-2.5669	2.6262
		MTX2	-1.49152	1.85192
		NEDD4	-0.102336	0.049203
		ARID2	-0.630099	0.261359
		ZFP90	-0.597316	0.417388
		RCN1	-0.71401	0.615801
		USP47	-0.0587797	0.0258173
		BBS7	-0.0430982	0.0142807
		TMEM189-UBE2V1	0.693662	1.06139
		PTCD1	-0.705002	0.417529
		PDCD1	-1.01603	0.943213
		PAWR	0.43955	0.231875
		CDH2	-3.47117	5.68194
		SLC35F4	-0.150319	0.0617976
		COX10	0.277721	0.109948
		DYNC1LI2	-0.307994	0.186724
		UBE2QL1	-1.21175	0.737973
		TCEA3	-0.0383319	0.012051
		GLIPR1L2	-0.143722	0.0585905
		RNF224	-0.0805922	0.0227078
		KIAA1143	-0.517	0.266038
		KCNJ4	0.0722355	0.0271976
		TMEM63B	-2.13526	3.07576
		SSTR2	-4.54291	0.44146
		DNAJC8	-2.02056	1.68393
		ITGB1BP1	-10.4684	10.5114
		MYO1A	0.124276	0.0601285
		SCN8A	-0.103042	0.0253297
		LMO1	-0.946453	0.836105
		SNCA	-0.723289	0.619188
		SLC23A2	0.0810965	0.0276253
		GRP	-0.209631	0.131054
		TSR3	-0.204334	0.115259
		CAB39	0.773845	1.08512
		ICMT	-0.14406	0.0747398
		AGAP9	-0.17947	0.0584509
		ATOX1	-2.34475	1.61515
		NPAS1	0.0122348	0.000874531
		COMMD4	-0.893113	0.506137
		HIGD2A	-1.70237	1.22967
		C1orf50	-0.346966	0.144711
		MPP1	-0.332313	0.172794
		ARL4C	-0.650995	0.340577
		B3GALNT2	-0.671915	0.554003
		CLCN4	0.392822	0.399436
		TEAD3	-0.927906	0.616605
		ANKZF1	-1.57432	2.03677
		MPPED1	-0.947673	0.896164
		IRX2	0.7347	0.978514
		RAB1A	-0.411889	0.186782
		FUT8	-0.667829	0.342558
		USP33	-0.475482	0.453397
		TEN1	-0.487161	0.190005
		non-targeting	-0.00698213	0
		TSHR	-0.610572	0.42232
		ARC	-0.561133	0.271475
		IVL	-1.37759	0.820681
		EMC9	-0.520744	0.214326
		ZBTB7C	0.0228291	0.00234558
		DNM2	-6.71874	1.34236
		C9	-0.998279	0.663278
		ELFN2	0.116481	0.0708673
		ZDHHC23	0.78586	0.884264
		AGAP10	-0.17947	0.0584509
		CDK3	-0.487161	0.190005
		MAST4	0.411459	0.191976
		NDUFC1	-0.256013	0.127273
		CDS1	-0.273397	0.144809
		SELRC1	-0.667023	0.456529
		CXXC5	-1.01658	1.49171
		MKRN1	-1.02334	0.489585
		ARID3B	-0.0176815	0.002841
		TSPEAR	0.41733	0.198586
		JUN	0.0216322	0.0013824
		FDX1L	-6.36786	0.569139
		DDA1	-0.746412	0.34323
		FBXL8	-1.06285	1.30608
		KIAA1430	-0.690861	0.390659
		TEX264	-0.433347	0.228899
		DENND5B	0.0704739	0.0336985
		MLNR	0.013405	0.000865339
		QDPR	0.562149	0.445753
		SIM2	-0.461839	0.270293
		KIF13A	-0.393966	0.314274
		CUX2	-0.515389	0.334174
		CNTNAP4	-0.754799	0.423166
		PTGES2	-0.0776943	0.0244518
		FBXO45	-0.967475	1.64002
		ATP6AP2	-0.948677	0.93833
		PCSK6	-0.0967666	0.0442025
		CDKL4	-0.203918	0.0604827
		HMOX2	-0.218922	0.132867
		TPBG	0.556145	0.281943
		AMH	0.00446554	0
		PHF12	-0.930972	0.613643
		NAIP	-0.978017	1.45083
		UNC80	-0.605129	0.342774
		TMEM210	0.146548	0.0693031
		SHOX2	0.332298	0.139285
		SPATA33	-0.535328	0.357171
		HHEX	-1.12016	1.10927
		SLC1A5	0.0546511	0.022074
		C5AR1	-0.138723	0.0676713
		YIPF1	0.363939	0.23833
		CD55	0.0866034	0.0217127
		SPAG8	-0.819232	0.358287
		ARL2BP	-0.757621	0.725045
		FASTKD5	-0.508107	0.216855
		TFF1	-0.201014	0.101357
		NUDT7	0.316741	0.170859
		KIAA1984	-0.610943	0.289344
		FAM181B	-1.20522	1.67784
		PMAIP1	0.0129029	0.00118403
		SGMS1	0.197784	0.0845881
		ATP13A3	-1.00592	0.786868
		SNRNP40	-1.38176	1.44539
		ABCA2	-0.432018	0.239916
		UPK3A	0.135506	0.0432265
		non-targeting	-0.890294	0.849275
		ZBTB5	-2.26319	1.36833
		ADAP1	-0.437997	0.257667
		NPFFR1	-1.2317	1.17784
		ENAM	-1.01506	0.667829
		GNAI1	-0.790081	0.991999
		NOD1	-0.255765	0.043002
		BMP6	-0.388985	0.207347
		C17orf62	-0.00875841	0.000516772
		LYG2	-0.949378	0.871179
		SLC22A9	-0.19198	0.0719628
		MERTK	0.0780393	0.0340763
		HAVCR1	-0.664337	0.270579
		VGLL2	0.67328	0.146827
		DNMT1	-5.11625	0.980386
		GEMIN6	-3.05361	2.46579
		C7orf10	-0.981885	0.668436
		VPS29	-3.43842	0.850826
		DENR	-3.10397	3.42957
		SCGB2A2	-0.714925	0.470834
		RHOT2	-0.562723	0.386052
		DNAH14	-0.595957	0.307565
		B9D1	-0.732752	0.396687
		OTUD1	-2.25129	1.9032
		ADAM32	0.196062	0.100536
		SBF1	-0.720082	0.567098
		CAMK1	-0.0926483	0.0342887
		USF2	-4.36769	0.688151
		PKHD1L1	-0.211449	0.0927689
		CYP4A22	-0.719644	0.443631
		NXF1	0.0470519	0.0133547
		POC1A	-0.596736	0.558933
		SOX1	0.300565	0.253147
		KIAA1045	0.575742	0.613318
		KDM5C	-0.3056	0.11652
		CTSB	0.0553238	0.0165543
		DAZAP1	-1.4761	2.02098
		TMEM120A	-0.236372	0.12819
		PRR5	0.0549172	0.0139374
		OCRL	-4.41486	0.593266
		ORM2	-0.234046	0.178277
		PCSK5	-0.0759118	0.0207621
		GPR56	-0.196225	0.0760763
		LCE2B	0.0185343	0.00310546
		ASF1B	-0.18879	0.0939934
		LRP5	-1.36685	1.15384
		LCE2C	0.0185343	0.00310546
		AOC3	-0.528296	0.244347
		NCCRP1	-0.556435	0.265605
		PRPF39	-1.46418	2.08239
		CEP70	-0.533226	0.415336
		GRHL2	0.0126818	0
		ZNF470	-0.643245	0.576121
		ACTN4	0.621835	0.321129
		SPINT1	0.0147535	0.00130314
		RAD52	-0.151369	0.0736586
		SIT1	-1.90931	1.06283
		MLXIPL	1.23873	3.00458
		FAM211A	-0.245339	0.0800956
		GEM	0.0904338	0.0326485
		EDNRB	-0.607609	0.353395
		CRYBB1	-0.68624	0.42316
		ZNF718	-0.567536	0.518611
		PCDHA10	-0.883587	0.593772
		SLTM	-3.02124	8.21538
		GCLM	-0.548069	0.375981
		SMIM13	0.201228	0.0858108
		ELSPBP1	-0.465338	0.153068
		DZANK1	-4.44056	0.777795
		NPTN	0.550819	0.279377
		PAM	-0.848809	0.374541
		C7orf43	-0.477092	0.259128
		PRKX	-0.268737	0.118544
		HIST2H4A	-0.116929	0.0598792
		BTG1	-0.528999	0.284859
		ARHGEF26	0.338824	0.191665
		NEDD8	-4.85058	0.281943
		KLHDC7B	-0.8327	0.480376
		DAK	-10.8849	12.8539
		LYPD5	-1.02501	1.13166
		GTF2I	0.717015	0.938969
		DMKN	-0.994438	0.963532
		GPR27	-0.376179	0.154852
		SRPK1	-0.362472	0.214286
		VGLL1	0.246382	0.112677
		CTSH	0.0248481	0.00310546
		C3orf70	-0.385768	0.179972
		TFEB	0.0741695	0.0238045
		DRAM2	-1.08775	0.647526
		TCEANC	-0.499268	0.261856
		MYO10	-0.885333	0.59583
		ADPGK	-1.53487	1.58799
		RAD9B	-3.43842	0.850826
		PRR5-ARHGAP8	0.0549172	0.0139374
		FAM171A1	0.390718	0.300655
		ATP2B3	0.45436	0.386638
		ARHGAP8	0.0549172	0.0139374
		FCAR	-0.300371	0.0882717
		TCEB2	-3.68189	1.04387
		TNFRSF19	-0.0778237	0.0274269
		HIST2H4B	-0.116929	0.0598792
		TMEM150A	-0.35588	0.193334
		HAPLN4	0.268722	0.190092
		GLB1L3	-1.07998	1.12783
		ARL8B	0.784594	1.49649
		COMTD1	-0.126391	0.0349021
		NPY4R	-0.532151	0.265523
		IRX3	-2.05082	3.27191
		non-targeting	-0.895082	0.645487
		AP2A1	-3.54877	0.746857
		ABCF1	-5.38614	0.304556
		MGAM	-0.124216	0.0430548
		ADAD2	-0.670264	0.213609
		KIAA0825	-0.0146148	0
		OSBPL7	-0.639916	0.677385
		GTF2IRD2B	0.345407	0.175712
		MAN2B2	-0.651426	0.477396
		GSDMA	-0.491654	0.23659
		NEURL2	-1.00922	0.761451
		TRMT61B	-1.18808	0.107705
		LACE1	-0.784037	0.536106
		PAGE2B	-0.287465	0.12819
		FBXO4	-0.733879	0.456365
		PTGIR	-0.47277	0.323542
		NUDT6	-0.802432	0.539159
		PPP5C	-1.50757	1.02148
		TMEM25	-0.0978669	0.0389585
		SALL2	-1.02224	1.31449
		USP30	-0.258186	0.127273
		PADI6	-0.239388	0.127673
		MAGEA9B	0.764563	1.44318
		TMEM136	-0.359336	0.153666
		USP22	0.112282	0.0340763
		ZBED1	-2.84285	3.73801
		NELFCD	-6.41195	0.507879
		TNMD	-0.882366	0.726369
		CAPN7	0.108394	0.0370184
		KLHL23	-0.407729	0.29608
		MMP28	-0.131342	0.0673272
		ZNF778	-0.35716	0.20761
		ANAPC7	-0.0314284	0.00833689
		DCUN1D4	-0.069443	0.0154317
		PPAP2C	-0.0207102	0.0023472
		non-targeting	-0.0350289	0.00896522
		TLX1	0.0983704	0.0383665
		SLC6A19	-0.145611	0.0430548
		MAGEA9	0.764563	1.44318
		CCDC67	0.109274	0.0413711
		MKRN3	-0.476248	0.280798
		PNMT	-1.04367	0.66558
		2023-09-08	-0.0472992	0.0130014
		ANKRD30A	0.204063	0.0757385
		PDP2	-0.982474	0.856541
		GABARAPL1	-1.13599	1.04302
		MTHFD2	-0.419087	0.187032
		C9orf163	0.239305	0.102373
		LYPD6B	0.136441	0.0578354
		SOX3	-10.5394	11.0448
		ZNF160	-0.479859	0.215694
		DGCR6L	0.0818548	0.0258173
		TMEM246	0.162483	0.0697429
		DENND4B	-4.82355	15.8069
		PLXNA4	-0.373148	0.221241
		C6orf62	-0.784045	0.436965
		C16orf70	0.452782	0.299691
		ATP9B	-0.978879	0.672783
		TRNT1	-10.828	12.699
		TOP3A	-2.37876	1.26826
		MYO19	0.0861282	0.0324534
		CNTROB	-2.01413	4.52288
		BTBD3	-0.627669	0.455745
		RBAK	-1.3314	1.20545
		APOC1	-0.278064	0.109724
		TM6SF2	0.268722	0.190092
		non-targeting	0.199964	0.0642362
		TMEM187	0.24899	0.139388
		FHIT	-0.383074	0.167024
		ZDHHC15	-0.0550614	0.016867
		HIST1H2BO	-0.243045	0.101827
		STT3B	-0.192197	0.0533087
		GCKR	-0.642601	0.341426
		CD9	-0.833517	0.611399
		TSHZ2	1.27909	7.10624
		C14orf142	-0.102013	0.0316561
		DDX55	-4.49918	9.88941
		ITGA7	-0.36156	0.204579
		HRC	-0.24606	0.176531
		SPTBN1	-0.325326	0.187032
		PLBD2	-0.563698	0.269028
		NMUR1	-0.0280369	0.00372161
		MOCS2	-0.0875925	0.0316561
		CCDC9	-0.0563507	0.0118627
		STX3	-0.462841	0.246575
		KRT38	-0.373095	0.230896
		TOR1A	-1.55824	1.84975
		ROCK2	0.501699	0.251818
		ID3	-0.691573	0.413047
		UBALD2	-0.889149	0.486972
		EIF4EBP1	-1.0556	0.267003
		GPRASP1	-0.660554	0.428469
		SHISA6	-0.455969	0.318664
		JMJD7	-0.327201	0.168371
		ZIC2	0.197951	0.109896
		WSCD1	-1.70191	1.17514
		OR2G6	-0.792334	0.622339
		SLC25A22	-0.734206	0.505983
		PLA2G2F	-1.29403	1.04351
		LSM11	-5.72341	0.352513
		SAMD11	-0.350943	0.191586
		TMEM245	-0.0137015	0.000851973
		CNTN2	-0.673213	0.564416
		ABCC9	-1.06386	0.778898
		MYL12A	-1.11393	1.21889
		CFTR	0.254063	0.122594
		ALOX15	-0.367883	0.209102
		C15orf40	-1.08586	0.697378
		SALL3	-2.85894	2.88561
		AKAP8L	-2.06037	2.84555
		SPNS2	0.205036	0.0887661
		TSPAN8	-0.91328	0.554726
		AAED1	-0.482588	0.222993
		NHLH1	-0.113774	0.0279973
		ZNF837	0.0038708	0
		SYT14	-0.191468	0.0659981
		ETV3	-0.0511396	0.0126808
		C17orf89	0.417173	0.178376
		PRDM13	-2.51744	3.47744
		WDR53	-0.923075	0.82934
		SYNPO2	-0.635584	0.4397
		SYNGR1	-0.154181	0.0672923
		HSD17B7	-0.175641	0.0555019
		NAIF1	0.618602	0.629457
		UNC119	0.325254	0.239214
		CTBP1	0.440723	0.266521
		TEF	-0.527843	0.271578
		CMA1	-0.120465	0.055369
		FOXK2	-0.102229	0.0269097
		TNFSF13	-0.480993	0.242081
		CRCP	-1.82074	1.29876
		2023-03-05	-3.48837	2.62459
		DDT	-2.67183	1.8787
		SLC9A5	0.43082	0.426317
		PLA2G4B	-0.327201	0.168371
		DACT2	0.0076712	0
		DTX3	-0.15264	0.0386941
		PRAF2	-0.873909	0.75209
		DCAF15	-0.576786	0.422625
		SGSM2	-0.541813	0.220333
		OVOL1	0.0718973	0.0295922
		LRRC58	0.305597	0.201609
		JMJD7-PLA2G4B	-0.327201	0.168371
		C1orf172	0.0100887	0
		C1QL3	0.0494853	0.0126827
		RING1	-0.403887	0.249596
		SLC39A9	-1.45633	1.67095
		LRRK2	-0.447983	0.179515
		FHL3	-0.61203	0.409411
		CD1D	-0.611703	0.529397
		IL1RN	-1.71348	1.46667
		FAM98C	-0.269444	0.125815
		SPDYE2B	-0.0954939	0.0310699
		MCMBP	-4.24862	2.44784
		MAN2C1	0.559963	0.523023
		TRPM2	-0.835171	0.682529
		ARNTL	-0.489421	0.291941
		DOHH	-1.6174	1.22111
		SMARCB1	-4.89809	6.06803
		MYLK3	-1.22597	1.59471
		QSER1	-0.835021	0.802968
		PPIL3	-0.668833	0.356942
		KLHDC7A	0.507875	0.199578
		OTUD7B	-0.839322	0.684712
		LIM2	-0.0767912	0.0225073
		CSNK1D	-0.543464	0.352836
		ZNF211	-0.121024	0.0356459
		SESTD1	-0.846258	0.756428
		C1orf85	0.264393	0.0845383
		SV2C	0.256575	0.15393
		CHAT	-0.68421	0.540932
		CNRIP1	-0.505557	0.380066
		GRB10	0.186036	0.0845967
		LCE1F	0.389193	0.192469
		KANK2	0.00972955	0
		ATP5O	-0.950151	0.662079
		COPG2	-0.366495	0.170859
		DGAT2L6	0.00210961	0
		CRIP2	0.289053	0.173549
		CCDC57	0.162454	0.0522876
		ADAMTS1	-0.376212	0.171356
		GPS2	-1.03423	1.14132
		MUC19	-0.867393	0.659221
		B4GALT4	-0.520193	0.392005
		GBP5	-0.364577	0.149821
		SMS	-1.4025	1.30438
		non-targeting	1.42619	2.44813
		ZNF639	0.328057	0.250754
		ZNF572	-0.216674	0.112557
		NRK	0.117197	0.0588587
		ZNF324B	-0.731203	0.718848
		TEFM	0.687627	0.838963
		DGKQ	0.0440236	0.0120367
		PITX2	-0.296713	0.15777
		NEUROG1	-0.393744	0.170117
		ZNF627	-0.530795	0.338528
		VKORC1L1	-0.478422	0.427372
		CCDC110	0.129049	0.0302655
		CA11	-0.373879	0.204309
		OTUD6B	-1.11146	1.45083
		TRIM50	-0.246277	0.105198
		VASN	0.0152255	0.00129777
		APOBEC3C	-0.100287	0.0441821
		DYNLT1	-0.0563631	0.0146837
		FOSB	-0.697503	0.459686
		CLN5	-0.176297	0.0815307
		ZNF114	-0.241883	0.101439
		NAA16	-1.33012	1.04988
		NPY2R	-0.192313	0.0606346
		AZI1	-1.34154	0.910877
		NAA50	-10.6384	3.0539
		DLK1	-0.317924	0.124134
		RAB22A	0.070184	0.0248272
		ACSM5	0.202209	0.101156
		PLSCR4	0.0245856	0.00129777
		FN3K	-0.00132485	0
		GALNT11	-0.474352	0.369313
		CASP16	0.199359	0.097475
		GOLGA6L2	-0.840239	0.396956
		AKR1B10	-0.880471	0.592056
		OR14J1	-0.671553	0.295878
		CLK3	-1.16576	0.846806
		CEACAM5	0.131296	0.034737
		CCND3	-1.67025	1.71647
		NT5C	-0.314201	0.233579
		PLXDC1	-0.679097	0.838181
		RALGDS	-2.03474	2.92532
		C15orf57	-0.442974	0.221639
		NPM2	0.603602	0.452333
		TMED7	0.355991	0.298303
		ALDOB	-0.212394	0.0664908
		HNRNPCL1	-0.531337	0.255543
		ZSWIM3	-0.313818	0.183211
		APOBEC3D	-0.100287	0.0441821
		SKIL	-0.167583	0.0622625
		PIGR	-0.234243	0.120214
		ITGAD	-0.0550536	0.0116354
		SHC1	-1.51816	0.817407
		PON2	-0.752588	0.349865
		GRID1	0.453989	0.242519
		LSMEM2	-0.125352	0.045706
		MIF	0.0384863	0.0070331
		PNKP	-2.42443	2.39507
		CCDC74A	-1.24429	0.901622
		MAP3K13	-0.506291	0.231463
		CAB39L	-0.993388	0.713842
		TARDBP	-3.0692	1.48471
		UBAP1	-7.11944	0.816322
		EPB41L3	0.317535	0.19993
		CYP11B1	-0.156372	0.0524891
		DNPEP	-0.0725792	0.0288647
		LOC649330	-0.531337	0.255543
		KANK4	0.475007	0.372081
		MIR205HG	-0.148881	0.0543526
		RNF146	-1.16521	0.201006
		HEXDC	-0.0419826	0.0116611
		TDRP	-0.247286	0.0981986
		FAM21A	0.127666	0.0398661
		FOXD4L1	-2.86341	3.26301
		C11orf48	-0.293772	0.0736586
		non-targeting	0.20369	0.0768166
		non-targeting	0.691091	0.594982
		SND1	-0.0646526	0.0239975
		SLC1A6	-0.0362484	0.00543457
		TRIM45	-0.562556	0.527796
		FNDC8	-1.31109	1.98118
		FAM73A	0.218263	0.111186
		GNB3	0.278054	0.224382
		ADAMTS19	0.035067	0.00707162
		TMEM47	-0.648654	0.420485
		AHNAK	0.391509	0.364936
		GYS1	-4.83131	4.75696
		PDHX	0.46564	0.325312
		KLHL2	-0.420899	0.149767
		PPIP5K1	-1.30563	0.674554
		CTXN2	0.128043	0.0741483
		RCE1	-0.313402	0.153068
		PYROXD1	-1.49496	0.561875
		TMTC2	-0.80384	0.416444
		IKZF5	0.122414	0.0503974
		LRRC8C	-0.0535845	0.0122216
		IPPK	-0.817626	0.525298
		DNAJC5G	-0.450723	0.170394
		GLT8D2	-0.881729	0.833434
		TRHDE	0.590369	0.290284
		TBCD	-5.93687	0.394827
		MS4A10	-0.443461	0.315926
		LGR4	-0.31329	0.127941
		SLC12A1	0.128043	0.0741483
		HLF	-0.363073	0.262924
		SSH2	-0.41658	0.308972
		ZFHX3	0.0899828	0.0343683
		INPP4B	-1.25447	1.1608
		ERO1LB	-0.572274	0.318664
		BEND4	0.559384	0.618935
		CLEC5A	-0.144888	0.0434842
		ZMYM3	-0.29656	0.144984
		ZNF688	-0.758011	0.39507
		YIF1A	-0.73861	0.570483
		ZNF214	0.700923	0.459686
		COG4	-5.84672	12.699
		SLC38A1	-0.632642	0.353721
		GPR132	0.116542	0.0422508
		RNF40	-2.16366	3.24635
		RELT	0.0470369	0.0117126
		non-targeting	-1.21139	1.19136
		TMED1	-0.275919	0.107955
		LITAF	0.756829	0.798701
		CORO7	-0.228791	0.126726
		SLX1A	-0.361336	0.199913
		CD58	-0.197076	0.0988905
		non-targeting	-0.182833	0.0759964
		KLHL29	-0.560214	0.408616
		PCGF1	0.750112	1.57292
		TBC1D20	-0.654171	0.34511
		DCAKD	0.809483	0.603536
		CCDC153	-0.142555	0.0451724
		GABRE	-0.314436	0.17107
		WDR44	-2.11196	2.00065
		KRTAP5-1	0.71975	0.679708
		BEST1	-0.459941	0.281943
		KCNH3	0.451748	0.486366
		2023-09-03	-0.319912	0.14392
		GPD1L	0.00687858	0
		RELN	0.171206	0.0963369
		C9orf64	-0.661038	0.317897
		PPCS	-0.0930283	0.0194419
		CCL27	0.00921443	0
		ATP6AP1	-1.8512	1.26376
		PPP1R12A	-2.23646	0.420436
		non-targeting	0.324482	0.186782
		HSPA12B	0.260015	0.212623
		PRG2	-0.610583	0.281943
		ANKRD35	0.184426	0.0575512
		PM20D1	-0.821816	0.422551
		LTBP1	0.338774	0.276374
		ZNF217	-2.93351	2.24848
		STK17B	-0.085197	0.0339304
		CACNA1B	0.811463	0.98318
		H2AFB3	-4.378	0.398295
		LIN37	-1.05205	1.18359
		C1QL2	-0.157209	0.0569179
		MAP4K2	-0.164708	0.0409771
		DEFA3	-0.118382	0.0346214
		ZNF684	0.388517	0.292221
		ALG1L	-0.0803155	0.020589
		WWC3	0.217201	0.0898272
		MYOZ2	-0.400841	0.154745
		DEFA1B	-0.118382	0.0346214
		CYP21A2	-0.557691	0.33317
		CHMP1B	-0.527988	0.311412
		ABCA9	-0.533471	0.281943
		H2AFB2	-4.378	0.398295
		PIWIL2	0.375622	0.271435
		TMEM259	0.39776	0.268483
		H2AFB1	-4.378	0.398295
		non-targeting	-0.479055	0.216642
		DCTD	-0.543737	0.224382
		ALDH2	0.0840323	0.0341124
		FAM219A	-1.16087	1.43438
		KRTAP19-5	-0.358762	0.147634
		HEPACAM	-0.356256	0.24807
		RGS10	-0.294988	0.174547
		PRR20E	-0.10832	0.0432571
		CHRM4	-0.859343	0.580305
		SNX11	0.754935	0.173792
		2023-03-10	0.547623	0.739989
		RAB2B	-1.95068	1.01381
		NTN1	0.493055	0.38515
		VEPH1	-0.392771	0.209102
		ZFR2	-2.74254	1.26279
		SLC22A15	-0.469211	0.305889
		NUDT15	-1.46848	1.26826
		KCNK5	0.183674	0.095367
		NPHP1	0.201023	0.0866454
		DDX46	-10.0221	0.829353
		CCL24	0.159851	0.0392426
		AIFM3	-0.240604	0.136417
		NKAIN4	0.343014	0.166215
		IPMK	-0.209188	0.105833
		MAST1	-1.61217	0.169152
		JRKL	-0.982282	0.553215
		RAB4A	0.613036	0.709697
		C11orf88	-0.696608	0.454403
		non-targeting	-1.28157	0.864787
		PIAS1	0.174096	0.0836279
		HAO2	-1.07281	0.740429
		GIMAP2	0.36765	0.239157
		ZNF19	-1.22705	0.597864
		TOR4A	0.367171	0.122155
		CHST12	-0.163176	0.0628938
		KLHL23	-0.0978184	0.0326485
		TMX3	0.0439821	0.0098305
		CEBPD	-1.12673	0.789417
		CCDC169	-1.07484	1.30438
		CPB1	-0.434382	0.214286
		MAPK8IP1	-1.37669	2.26048
		FLT3LG	-0.188583	0.0864684
		KRTAP26-1	-1.03484	0.644963
		PLEKHM1	0.152536	0.0626826
		RRAGD	-0.322597	0.13123
		CLEC12B	-0.791936	0.434917
		ZNF30	0.0355539	0.0111609
		NALCN	-0.534773	0.310668
		CDSN	-0.308143	0.121107
		MGAT3	1.16076	0.46341
		LINGO2	-0.158085	0.0488822
		SSX4B	-0.773562	0.50969
		ENO3	-2.57184	3.1064
		MAGEA8	-0.281666	0.122787
		TBL1Y	-2.34864	4.42829
		NECAB2	0.115589	0.0413343
		RAI1	0.43178	0.23077
		VPS26A	-1.56266	1.2323
		FLNC	-1.60664	1.70678
		FXR1	-0.00582769	0
		LRRN1	0.0604394	0.0186144
		CNOT10	-3.91604	7.6968
		IFNGR1	-1.11462	0.675828
		RNF183	-0.363102	0.197602
		ELTD1	0.38153	0.22766
		ARHGEF1	-1.19713	0.84862
		AP2M1	0.000566349	0
		FAM179B	-0.269683	0.101649
		CBX2	0.679833	0.865775
		ITGAL	0.726379	0.657304
		PLS3	-6.26374	1.01797
		HTT	-0.832804	0.72041
		NAP1L5	0.452348	0.420953
		TULP2	-0.272277	0.127066
		DCBLD2	0.209019	0.106253
		GABRA4	-0.198017	0.08443
		non-targeting	-1.10595	0.697084
		RNF138	-0.91675	1.48927
		PPP2CA	-1.53615	2.26048
		SLC16A7	-5.25216	0.707178
		LRCH2	-0.754594	0.565122
		NR4A3	-0.171121	0.0816025
		MAPK8IP2	-2.23418	3.47825
		LONRF3	-0.444304	0.313371
		BST1	-0.690821	0.507083
		OXCT1	-3.46217	4.17198
		TNR	-0.642963	0.301449
		MMADHC	-0.434242	0.225392
		PDGFRA	0.184304	0.0707256
		FAM63B	-0.0914465	0.0292912
		RBAK	0.586288	0.34871
		IDUA	-1.16668	0.777995
		ERAP1	-0.075247	0.034123
		MCHR2	-1.1122	0.765498
		PSD3	0.379539	0.234222
		non-targeting	-0.373705	0.144711
		TGFBRAP1	0.19407	0.0646157
		AP2M1	-1.09801	1.18578
		INTS1	-1.38493	1.2362
		MAGI1	0.915275	1.13665
		PCDHB7	0.207401	0.103238
		EPN2	0.154452	0.0853014
		ZNF222	-0.347353	0.114825
		C12orf29	-0.787139	0.454876
		CT45A1	-0.915278	0.681434
		NEU4	-0.966488	0.655702
		non-targeting	-0.588111	0.343803
		WSCD2	-0.271205	0.132099
		PMM2	-0.201869	0.0329151
		DPP10	0.355229	0.134366
		KRTAP3-2	-0.689786	0.594982
		FPGT	0.10097	0.0451724
		HOOK2	0.802217	0.867348
		SLC25A24	-0.1867	0.0937538
		KCTD6	-0.351202	0.195951
		AP1B1	0.5922	0.8201
		LGALS2	-0.403117	0.279549
		FAM78B	-0.646522	0.417891
		KIAA1161	-1.70471	1.36833
		non-targeting	-0.232667	0.122667
		FUCA1	-0.315874	0.118167
		TSPAN9	0.20338	0.0825279
		ACOX3	0.397702	0.305362
		ADA	0.49586	0.251818
		PRPH	-0.363003	0.170859
		ARMS2	-0.779237	0.660131
		SPATA2	0.0491747	0.0133547
		DHRS13	0.440144	0.224382
		HES6	-0.381592	0.251818
		MPHOSPH6	-3.91479	0.455508
		SUOX	-0.140364	0.0443555
		GOLGA3	-0.136969	0.0676184
		CD151	0.895041	0.457675
		POU3F2	-0.488289	0.395298
		STK33	-0.49353	0.21731
		CLPB	-0.137663	0.0658295
		ZMYM6	-0.85694	0.445753
		PIK3R3	-1.09837	0.624005
		GTSE1	0.0319363	0.00961883
		CIAPIN1	-5.72124	0.360155
		EYS	-0.515761	0.20292
		LIMS3	-0.0841731	0.0271976
		LETM2	-0.205666	0.0850289
		ALDH9A1	-0.662323	0.3632
		non-targeting	0.206467	0.0908083
		ST3GAL2	0.00748166	0
		FIGLA	0.387779	0.195124
		ZC3H14	-1.73801	3.4748
		SPTY2D1	0.129517	0.0533735
		CXCR4	-0.692921	0.310736
		KRT79	0.352436	0.193892
		AIFM3	-0.243894	0.109703
		ANXA6	-0.716028	0.531343
		C1QTNF4	-0.615236	0.315227
		PLCB2	-0.763497	0.464286
		PI16	-0.461549	0.225344
		CDH11	0.273124	0.137124
		ARID1B	-0.170456	0.0584157
		RGSL1	-0.263089	0.0879061
		EPPIN-WFDC6	-0.42939	0.259546
		C11orf83	0.241856	0.132928
		PITX1	0.331695	0.228156
		ENTPD1	-0.921233	0.589705
		NANS	-1.95798	1.89986
		IGSF23	-0.112675	0.0234064
		SLC5A10	-0.11095	0.043284
		GPR68	-0.55566	0.362422
		LRP6	0.695523	1.27768
		SH2D6	0.315888	0.133527
		GADL1	-0.372189	0.272067
		CXXC11	-0.580417	0.359546
		IL11RA	-0.240048	0.124134
		GCOM1	-0.335153	0.162742
		LOC643037	-0.39391	0.127073
		FPGT-TNNI3K	0.10097	0.0451724
		SWAP70	-3.25009	3.31645
		ZFYVE9	0.906458	1.35987
		non-targeting	-0.716384	0.420326
		ZBTB37	0.436531	0.302617
		MSN	0.249085	0.168676
		RNGTT	-10.2518	9.15181
		TTC9B	0.0432332	0.0148617
		FAM156A	-0.123846	0.0372267
		CYB561D1	-0.228034	0.077756
		FOXQ1	0.475684	0.320819
		AHNAK2	0.726562	0.390001
		EXOC3L4	-10.2287	8.9914
		2023-09-12	0.0686978	0.025943
		DPH3	-1.83607	1.02148
		GBAS	0.268017	0.0953859
		INSC	-0.415924	0.269663
		ANKLE2	-5.4271	1.35002
		CCDC155	-1.32491	1.52632
		NELFB	-4.39652	12.7932
		ZNF438	-0.700016	0.499927
		CDIPT	-2.68138	0.304192
		ZHX1-C8ORF76	-0.703084	0.45887
		SLC18A2	0.268131	0.17766
		EPPIN	-0.42939	0.259546
		LGI4	0.0331795	0.00753284
		HSD17B4	-1.15812	1.0217
		TRAK1	-0.610055	0.236901
		P4HA3	-0.280061	0.162142
		MLLT3	-0.0297518	0.00529449
		PACS2	-1.64302	1.71169
		FKBP3	-0.159171	0.0531366
		RIPPLY2	-2.08421	4.17005
		KIAA1586	-0.734409	0.68327
		FBXL12	-0.549981	0.412438
		DCDC5	-0.0623373	0.0211063
		RTTN	-2.63772	2.22121
		MYZAP	-0.335153	0.162742
		GP5	-0.68903	0.501081
		FOXF1	-1.07956	1.26033
[truncated: 20,319 more rows]

## Sheet: Fig3b
Fig 3b		From left to right in figure
sgNTC	sgNF2-1	sgNF2-2		sgNTC	sgNF2-1	sgNF2-2		sgNTC	sgNF2
1915.23	226.159	203.829		1121.82	0	0		63.1157	97.3654
2166.01	155.3	165.663		1113.54	0	0		53.8373	131.73
								65.1775	98.8545
								57.2738	85.2234

## Sheet: Fig3e
Fig 3e
JW23.3						JW18.2
Vehicle	Selumetinib	NVS PAK1-1	Selumetinib + NVS PAK1-1			Vehicle	Selumetinib	NVS PAK1-1	Selumetinib + NVS PAK1-1
1368.93	954.975	1328.07	304.841			377.996	1123.54	630.275	114.012
2433.03	1436.03	558.639	464.46			1052.17	826.479	114.299	124.737
666.601	1101.4	1168.44	666.313			555.714	765.058	220.692	170.731
938.658	837.846	883.831	410.177			785.885	508.242	291.365	290.125
1892.8	1195.46		781.479			687.208	509.017	442.202	171.003
	1397.96					569.774	566.569	264.796	179.965
						533.459	262.621	305.211	335.438
						984.235	696.599	421.361	193.659
						752.265	416.693	747.729	224.858
						407.577	412.185	465.22	191.528

[truncated: 30 more sheets: ED_Fig1a, ED_Fig1d, ED_Fig1e, ED_Fig1f, ED_Fig1g, ED_Fig3a, Ed_Fig3b, Ed_Fig3c, Ed_Fig3d, Ed_Fig3e, ED_Fig4d, ED_Fig4e, ED_Fig4f, ED_Fig5b, ED_Fig5c, ED_Fig5e, ED_Fig5g, ED_Fig6a, ED_Fig6b, ED_Fig6c …]
